# Supplementary material for: Individuality and convergence of the infant gut microbiota during the first year of life
Source: Nat Commun. 2018 Jun 8;9:2233. doi: 10.1038/s41467-018-04641-7 (PMC5993781; doi:10.1038/s41467-018-04641-7)
Supplement: Supplementary file 4 — Supplementary Data 1 [file 41467_2018_4641_MOESM4_ESM.xlsx]

## Sheet: tableS1
Supplementary Data 1. OTU taxonomic classification. Classification probabilities are in parentheses.
OTU#	Taxonomy
OTU1	d:Bacteria(1.0000),p:Actinobacteria(1.0000),c:Actinobacteria(1.0000),o:Bifidobacteriales(1.0000),f:Bifidobacteriaceae(1.0000),g:Bifidobacterium(0.9893);
OTU2	d:Bacteria(1.0000),p:Bacteroidetes(0.9999),c:Bacteroidia(0.9996),o:Bacteroidales(0.9996),f:Bacteroidaceae(0.9914),g:Bacteroides(0.9914);
OTU3	d:Bacteria(1.0000),p:Bacteroidetes(1.0000),c:Bacteroidia(1.0000),o:Bacteroidales(1.0000),f:Bacteroidaceae(0.9968),g:Bacteroides(0.9968);
OTU4	d:Bacteria(1.0000),p:Proteobacteria(1.0000),c:Gammaproteobacteria(0.9952),o:Enterobacteriales(0.9841),f:Enterobacteriaceae(0.9837),g:Escherichia/Shigella(0.8502);
OTU5	d:Bacteria(1.0000),p:Firmicutes(0.9994),c:Clostridia(0.9926),o:Clostridiales(0.9820),f:Clostridiaceae_1(0.8051),g:Clostridium_sensu_stricto(0.6438);
OTU6	d:Bacteria(1.0000),p:Proteobacteria(1.0000),c:Gammaproteobacteria(0.9952),o:Enterobacteriales(0.9778),f:Enterobacteriaceae(0.9604),g:Klebsiella(0.7814);
OTU7	d:Bacteria(1.0000),p:Firmicutes(0.9993),c:Clostridia(0.9960),o:Clostridiales(0.9960),f:Lachnospiraceae(0.9857),g:Lachnospiracea_incertae_sedis(0.9743);
OTU8	d:Bacteria(1.0000),p:Firmicutes(1.0000),c:Negativicutes(0.9970),o:Selenomonadales(0.9970),f:Veillonellaceae(0.9970),g:Veillonella(0.9871);
OTU9	d:Bacteria(1.0000),p:Firmicutes(1.0000),c:Bacilli(1.0000),o:Lactobacillales(0.9966),f:Streptococcaceae(0.9957),g:Streptococcus(0.9957);
OTU10	d:Bacteria(1.0000),p:Firmicutes(0.9990),c:Erysipelotrichia(0.9973),o:Erysipelotrichales(0.9973),f:Erysipelotrichaceae(0.9973),g:Clostridium_XVIII(0.9967);
OTU11	d:Bacteria(1.0000),p:Proteobacteria(1.0000),c:Gammaproteobacteria(0.9962),o:Pasteurellales(0.9962),f:Pasteurellaceae(0.9950),g:Haemophilus(0.8158);
OTU12	d:Bacteria(1.0000),p:Firmicutes(0.9991),c:Clostridia(0.9973),o:Clostridiales(0.9973),f:Ruminococcaceae(0.9972),g:Faecalibacterium(0.9807);
OTU13	d:Bacteria(1.0000),p:Firmicutes(0.9994),c:Clostridia(0.9777),o:Clostridiales(0.9693),f:Lachnospiraceae(0.8778),g:Clostridium_XlVa(0.6438);
OTU14	d:Bacteria(1.0000),p:Bacteroidetes(1.0000),c:Bacteroidia(1.0000),o:Bacteroidales(1.0000),f:Bacteroidaceae(0.9871),g:Bacteroides(0.9871);
OTU15	d:Bacteria(1.0000),p:Bacteroidetes(1.0000),c:Bacteroidia(1.0000),o:Bacteroidales(1.0000),f:Bacteroidaceae(0.9871),g:Bacteroides(0.9871);
OTU16	d:Bacteria(1.0000),p:Bacteroidetes(0.9989),c:Bacteroidia(0.9947),o:Bacteroidales(0.9947),f:Porphyromonadaceae(0.9888),g:Parabacteroides(0.9850);
OTU17	d:Bacteria(1.0000),p:Bacteroidetes(1.0000),c:Bacteroidia(1.0000),o:Bacteroidales(1.0000),f:Bacteroidaceae(0.9893),g:Bacteroides(0.9893);
OTU18	d:Bacteria(1.0000),p:Firmicutes(1.0000),c:Clostridia(1.0000),o:Clostridiales(1.0000),f:Clostridiaceae_1(0.9878),g:Clostridium_sensu_stricto(0.9829);
OTU19	d:Bacteria(1.0000),p:Firmicutes(1.0000),c:Clostridia(0.9970),o:Clostridiales(0.9970),f:Lachnospiraceae(0.9878),g:Blautia(0.9743);
OTU20	d:Bacteria(1.0000),p:Firmicutes(1.0000),c:Clostridia(0.9970),o:Clostridiales(0.9970),f:Clostridiaceae_1(0.9837),g:Clostridium_sensu_stricto(0.9743);
OTU21	d:Bacteria(1.0000),p:Firmicutes(1.0000),c:Bacilli(1.0000),o:Lactobacillales(1.0000),f:Streptococcaceae(0.9968),g:Streptococcus(0.9968);
OTU22	d:Bacteria(1.0000),p:Verrucomicrobia(0.9996),c:Verrucomicrobiae(0.9983),o:Verrucomicrobiales(0.9983),f:Verrucomicrobiaceae(0.9976),g:Akkermansia(0.9976);
OTU23	d:Bacteria(1.0000),p:Proteobacteria(1.0000),c:Betaproteobacteria(0.9954),o:Burkholderiales(0.9954),f:Sutterellaceae(0.9893),g:Sutterella(0.9893);
OTU24	d:Bacteria(1.0000),p:Bacteroidetes(1.0000),c:Bacteroidia(1.0000),o:Bacteroidales(1.0000),f:Bacteroidaceae(0.9935),g:Bacteroides(0.9935);
OTU25	d:Bacteria(1.0000),p:Firmicutes(1.0000),c:Bacilli(1.0000),o:Lactobacillales(0.9966),f:Lactobacillaceae(0.9908),g:Lactobacillus(0.9871);
OTU26	d:Bacteria(1.0000),p:Firmicutes(0.9989),c:Bacilli(0.9954),o:Lactobacillales(0.9736),f:Enterococcaceae(0.9191),g:Enterococcus(0.8846);
OTU27	d:Bacteria(1.0000),p:Firmicutes(0.9989),c:Clostridia(0.9968),o:Clostridiales(0.9968),f:Peptostreptococcaceae(0.9743),g:Clostridium_XI(0.9743);
OTU28	d:Bacteria(1.0000),p:Proteobacteria(0.9987),c:Betaproteobacteria(0.9115),o:Neisseriales(0.5981),f:Neisseriaceae(0.4275),g:Aquaspirillum(0.1672);
OTU29	d:Bacteria(1.0000),p:Firmicutes(0.9994),c:Clostridia(0.9964),o:Clostridiales(0.9964),f:Lachnospiraceae(0.9847),g:Clostridium_XlVa(0.9807);
OTU30	d:Bacteria(1.0000),p:Firmicutes(0.9987),c:Bacilli(0.9952),o:Bacillales(0.9952),f:Staphylococcaceae(0.9837),g:Staphylococcus(0.9765);
OTU31	d:Bacteria(1.0000),p:Proteobacteria(1.0000),c:Betaproteobacteria(0.9960),o:Burkholderiales(0.9960),f:Sutterellaceae(0.9935),g:Sutterella(0.9935);
OTU32	d:Bacteria(1.0000),p:Firmicutes(1.0000),c:Clostridia(0.9960),o:Clostridiales(0.9960),f:Lachnospiraceae(0.9888),g:Roseburia(0.9533);
OTU33	d:Bacteria(1.0000),p:Bacteroidetes(1.0000),c:Bacteroidia(1.0000),o:Bacteroidales(1.0000),f:Prevotellaceae(0.9972),g:Prevotella(0.9972);
OTU34	d:Bacteria(1.0000),p:Firmicutes(1.0000),c:Clostridia(1.0000),o:Clostridiales(0.9975),f:Ruminococcaceae(0.9960),g:Clostridium_IV(0.7814);
OTU35	d:Bacteria(1.0000),p:Bacteroidetes(0.9999),c:Bacteroidia(0.9996),o:Bacteroidales(0.9996),f:Bacteroidaceae(0.9935),g:Bacteroides(0.9935);
OTU36	d:Bacteria(1.0000),p:Firmicutes(0.9989),c:Clostridia(0.9947),o:Clostridiales(0.9947),f:Lachnospiraceae(0.9439),g:Ruminococcus2(0.8158);
OTU37	d:Bacteria(1.0000),p:Firmicutes(0.9988),c:Clostridia(0.9886),o:Clostridiales(0.9757),f:Peptostreptococcaceae(0.6179),g:Clostridium_XI(0.4282);
OTU38	d:Bacteria(1.0000),p:Proteobacteria(0.9996),c:Betaproteobacteria(0.9964),o:Burkholderiales(0.9958),f:Sutterellaceae(0.9957),g:Parasutterella(0.9957);
OTU39	d:Bacteria(1.0000),p:Firmicutes(0.9914),c:Erysipelotrichia(0.8838),o:Erysipelotrichales(0.6864),f:Erysipelotrichaceae(0.5055),g:Erysipelotrichaceae_incertae_sedis(0.2716);
OTU40	d:Bacteria(1.0000),p:Actinobacteria(0.9985),c:Actinobacteria(0.9954),o:Coriobacteriales(0.9954),f:Coriobacteriaceae(0.9908),g:Collinsella(0.9722);
OTU41	d:Bacteria(1.0000),p:Firmicutes(0.9998),c:Bacilli(0.9522),o:Lactobacillales(0.8897),f:Lactobacillaceae(0.8425),g:Lactobacillus(0.6782);
OTU42	d:Bacteria(1.0000),p:Firmicutes(0.9983),c:Clostridia(0.9924),o:Clostridiales(0.9799),f:Lachnospiraceae(0.9191),g:Anaerostipes(0.8846);
OTU43	d:Bacteria(1.0000),p:Firmicutes(0.9938),c:Clostridia(0.8838),o:Clostridiales(0.6864),f:Defluviitaleaceae(0.2665),g:Defluviitalea(0.0409);
OTU44	d:Bacteria(1.0000),p:Firmicutes(0.9989),c:Clostridia(0.9947),o:Clostridiales(0.9947),f:Lachnospiraceae(0.9191),g:Clostridium_XlVa(0.8846);
OTU45	d:Bacteria(1.0000),p:Firmicutes(0.9990),c:Clostridia(0.9973),o:Clostridiales(0.9973),f:Ruminococcaceae(0.9939),g:Ruminococcus(0.9935);
OTU46	d:Bacteria(1.0000),p:Proteobacteria(0.8620),c:Alphaproteobacteria(0.5845),o:Rhodospirillales(0.1579),f:Rhodospirillaceae(0.0668),g:Insolitispirillum(0.0094);
OTU47	d:Bacteria(1.0000),p:Firmicutes(1.0000),c:Clostridia(0.9960),o:Clostridiales(0.9960),f:Lachnospiraceae(0.9888),g:Roseburia(0.9786);
OTU48	d:Bacteria(1.0000),p:Firmicutes(0.9987),c:Clostridia(0.9924),o:Clostridiales(0.9799),f:Peptostreptococcaceae(0.7676),g:Clostridium_XI(0.6095);
OTU49	d:Bacteria(1.0000),p:Firmicutes(1.0000),c:Clostridia(1.0000),o:Clostridiales(1.0000),f:Clostridiaceae_1(0.9786),g:Clostridium_sensu_stricto(0.9786);
OTU50	d:Bacteria(1.0000),p:Bacteroidetes(0.9996),c:Bacteroidia(0.9933),o:Bacteroidales(0.9883),f:Rikenellaceae(0.9847),g:Alistipes(0.9829);
OTU51	d:Bacteria(1.0000),p:Firmicutes(0.9990),c:Negativicutes(0.9964),o:Selenomonadales(0.9964),f:Acidaminococcaceae(0.9919),g:Acidaminococcus(0.9786);
OTU52	d:Bacteria(1.0000),p:Firmicutes(0.9999),c:Clostridia(0.9931),o:Clostridiales(0.9862),f:Lachnospiraceae(0.9722),g:Clostridium_XlVa(0.9722);
OTU53	d:Bacteria(1.0000),p:Firmicutes(1.0000),c:Clostridia(0.9973),o:Clostridiales(0.9973),f:Lachnospiraceae(0.9888),g:Fusicatenibacter(0.9786);
OTU54	d:Bacteria(1.0000),p:Firmicutes(1.0000),c:Bacilli(0.9926),o:Lactobacillales(0.9820),f:Lactobacillaceae(0.9786),g:Lactobacillus(0.9786);
OTU55	d:Bacteria(1.0000),p:Firmicutes(0.9988),c:Negativicutes(0.9741),o:Selenomonadales(0.9672),f:Veillonellaceae(0.9191),g:Veillonella(0.6438);
OTU56	d:Bacteria(1.0000),p:Actinobacteria(1.0000),c:Actinobacteria(1.0000),o:Actinomycetales(1.0000),f:Micrococcaceae(0.9867),g:Arthrobacter(0.8846);
OTU57	d:Bacteria(1.0000),p:Firmicutes(1.0000),c:Bacilli(1.0000),o:Lactobacillales(0.9973),f:Lactobacillaceae(0.9919),g:Lactobacillus(0.9807);
OTU58	d:Bacteria(1.0000),p:Firmicutes(0.9988),c:Negativicutes(0.9964),o:Selenomonadales(0.9964),f:Veillonellaceae(0.9960),g:Megasphaera(0.9807);
OTU59	d:Bacteria(1.0000),p:Actinobacteria(0.9938),c:Actinobacteria(0.9115),o:Coriobacteriales(0.7746),f:Coriobacteriaceae(0.5804),g:Olsenella(0.0637);
OTU60	d:Bacteria(1.0000),p:Bacteroidetes(1.0000),c:Bacteroidia(0.9974),o:Bacteroidales(0.9974),f:Porphyromonadaceae(0.9974),g:Parabacteroides(0.9935);
OTU61	d:Bacteria(1.0000),p:Bacteroidetes(0.9999),c:Bacteroidia(0.9968),o:Bacteroidales(0.9968),f:Prevotellaceae(0.9935),g:Prevotella(0.9935);
OTU62	d:Bacteria(1.0000),p:Firmicutes(0.9993),c:Clostridia(0.9975),o:Clostridiales(0.9975),f:Lachnospiraceae(0.9939),g:Clostridium_XlVb(0.9935);
OTU63	d:Bacteria(1.0000),p:Firmicutes(0.9999),c:Clostridia(0.9947),o:Clostridiales(0.9947),f:Lachnospiraceae(0.9837),g:Clostridium_XlVa(0.9786);
OTU64	d:Bacteria(1.0000),p:Firmicutes(0.9995),c:Clostridia(0.9391),o:Clostridiales(0.8477),f:Lachnospiraceae(0.7302),g:Lachnospiracea_incertae_sedis(0.5751);
OTU65	d:Bacteria(1.0000),p:Firmicutes(1.0000),c:Clostridia(0.9960),o:Clostridiales(0.9960),f:Lachnospiraceae(0.9770),g:Blautia(0.9189);
OTU66	d:Bacteria(1.0000),p:Firmicutes(0.9984),c:Erysipelotrichia(0.9937),o:Erysipelotrichales(0.9926),f:Erysipelotrichaceae(0.9878),g:Erysipelotrichaceae_incertae_sedis(0.9850);
OTU67	d:Bacteria(1.0000),p:Actinobacteria(0.9999),c:Actinobacteria(0.9990),o:Actinomycetales(0.9960),f:Micrococcaceae(0.9722),g:Rothia(0.9722);
OTU68	d:Bacteria(1.0000),p:Firmicutes(0.9986),c:Clostridia(0.9958),o:Clostridiales(0.9958),f:Peptostreptococcaceae(0.9765),g:Clostridium_XI(0.9765);
OTU69	d:Bacteria(1.0000),p:Bacteroidetes(1.0000),c:Bacteroidia(1.0000),o:Bacteroidales(1.0000),f:Porphyromonadaceae(1.0000),g:Dysgonomonas(0.9974);
OTU70	d:Bacteria(1.0000),p:Firmicutes(0.9988),c:Erysipelotrichia(0.9970),o:Erysipelotrichales(0.9970),f:Erysipelotrichaceae(0.9970),g:Clostridium_XVIII(0.9850);
OTU71	d:Bacteria(1.0000),p:Bacteroidetes(1.0000),c:Bacteroidia(1.0000),o:Bacteroidales(1.0000),f:Bacteroidaceae(0.9969),g:Bacteroides(0.9969);
OTU72	d:Bacteria(1.0000),p:Firmicutes(0.9996),c:Clostridia(0.9741),o:Clostridiales(0.9672),f:Lachnospiraceae(0.8778),g:Clostridium_XlVa(0.7126);
OTU73	d:Bacteria(1.0000),p:Actinobacteria(1.0000),c:Actinobacteria(1.0000),o:Coriobacteriales(1.0000),f:Coriobacteriaceae(1.0000),g:Eggerthella(0.9957);
OTU74	d:Bacteria(1.0000),p:Actinobacteria(0.9999),c:Actinobacteria(0.9994),o:Coriobacteriales(0.9994),f:Coriobacteriaceae(0.9992),g:Atopobium(0.9893);
OTU75	d:Bacteria(1.0000),p:Firmicutes(0.9991),c:Clostridia(0.9391),o:Clostridiales(0.8477),f:Ruminococcaceae(0.7302),g:Clostridium_IV(0.5751);
OTU76	d:Bacteria(1.0000),p:Firmicutes(0.9988),c:Clostridia(0.9777),o:Clostridiales(0.9693),f:Ruminococcaceae(0.9109),g:Ruminococcus(0.5327);
OTU77	d:Bacteria(1.0000),p:Firmicutes(0.9994),c:Clostridia(0.9981),o:Clostridiales(0.9981),f:Ruminococcaceae(0.9979),g:Gemmiger(0.8158);
OTU78	d:Bacteria(1.0000),p:Firmicutes(0.9999),c:Bacilli(0.9995),o:Lactobacillales(0.9958),f:Lactobacillaceae(0.9878),g:Lactobacillus(0.8502);
OTU79	d:Bacteria(1.0000),p:Firmicutes(0.9986),c:Erysipelotrichia(0.9922),o:Erysipelotrichales(0.9778),f:Erysipelotrichaceae(0.9743),g:Turicibacter(0.9743);
OTU80	d:Bacteria(1.0000),p:Firmicutes(0.9987),c:Clostridia(0.9935),o:Clostridiales(0.9904),f:Lachnospiraceae(0.9857),g:Lachnospiracea_incertae_sedis(0.9807);
OTU81	d:Bacteria(1.0000),p:Firmicutes(0.9995),c:Clostridia(0.9926),o:Clostridiales(0.9820),f:Clostridiaceae_1(0.8051),g:Clostridium_sensu_stricto(0.6438);
OTU82	d:Bacteria(1.0000),p:Firmicutes(0.9992),c:Negativicutes(0.9964),o:Selenomonadales(0.9964),f:Veillonellaceae(0.9960),g:Allisonella(0.9807);
OTU83	d:Bacteria(1.0000),p:Firmicutes(0.9987),c:Clostridia(0.9924),o:Clostridiales(0.9799),f:Ruminococcaceae(0.9687),g:Gemmiger(0.3238);
OTU84	d:Bacteria(1.0000),p:Firmicutes(1.0000),c:Negativicutes(0.9962),o:Selenomonadales(0.9962),f:Veillonellaceae(0.9950),g:Dialister(0.9914);
OTU85	d:Bacteria(1.0000),p:Firmicutes(0.9989),c:Clostridia(0.9595),o:Clostridiales(0.9177),f:Lachnospiraceae(0.6553),g:Clostridium_XlVa(0.3238);
OTU86	d:Bacteria(1.0000),p:Firmicutes(0.9999),c:Clostridia(0.9952),o:Clostridiales(0.9952),f:Lachnospiraceae(0.9357),g:Dorea(0.8846);
OTU87	d:Bacteria(1.0000),p:Firmicutes(0.9988),c:Negativicutes(0.9777),o:Selenomonadales(0.9693),f:Veillonellaceae(0.9274),g:Veillonella(0.5751);
OTU88	d:Bacteria(1.0000),p:Firmicutes(1.0000),c:Clostridia(0.9952),o:Clostridiales(0.9952),f:Lachnospiraceae(0.9837),g:Dorea(0.9701);
OTU89	d:Bacteria(1.0000),p:Firmicutes(0.9993),c:Clostridia(0.9958),o:Clostridiales(0.9958),f:Lachnospiraceae(0.9914),g:Anaerostipes(0.9914);
OTU90	d:Bacteria(1.0000),p:Firmicutes(0.9990),c:Clostridia(0.9299),o:Clostridiales(0.8337),f:Lachnospiraceae(0.6928),g:Clostridium_XlVa(0.4282);
OTU91	d:Bacteria(1.0000),p:Firmicutes(0.9985),c:Bacilli(0.9954),o:Bacillales(0.9954),f:Bacillales_Incertae_Sedis_XI(0.9765),g:Gemella(0.9765);
OTU92	d:Bacteria(1.0000),p:Firmicutes(0.9998),c:Clostridia(0.9926),o:Clostridiales(0.9820),f:Lachnospiraceae(0.9026),g:Clostridium_XlVa(0.7814);
OTU93	d:Bacteria(1.0000),p:Firmicutes(1.0000),c:Clostridia(0.9964),o:Clostridiales(0.9964),f:Lachnospiraceae(0.9770),g:Ruminococcus2(0.9722);
OTU94	d:Bacteria(1.0000),p:Bacteroidetes(1.0000),c:Bacteroidia(1.0000),o:Bacteroidales(1.0000),f:Rikenellaceae(1.0000),g:Alistipes(1.0000);
OTU95	d:Bacteria(1.0000),p:Firmicutes(0.9991),c:Clostridia(0.9631),o:Clostridiales(0.9317),f:Ruminococcaceae(0.8778),g:Oscillibacter(0.4804);
OTU96	d:Bacteria(1.0000),p:Firmicutes(1.0000),c:Clostridia(0.9970),o:Clostridiales(0.9970),f:Lachnospiraceae(0.9867),g:Blautia(0.9765);
OTU97	d:Bacteria(1.0000),p:Firmicutes(0.9993),c:Clostridia(0.9391),o:Clostridiales(0.8477),f:Lachnospiraceae(0.5055),g:Clostridium_XlVa(0.0865);
OTU98	d:Bacteria(1.0000),p:Proteobacteria(0.9999),c:Epsilonproteobacteria(0.9995),o:Campylobacterales(0.9962),f:Campylobacteraceae(0.9935),g:Campylobacter(0.9935);
OTU99	d:Bacteria(1.0000),p:Firmicutes(1.0000),c:Clostridia(1.0000),o:Clostridiales(1.0000),f:Lachnospiraceae(0.9878),g:Blautia(0.8158);
OTU100	d:Bacteria(1.0000),p:Firmicutes(1.0000),c:Clostridia(0.9958),o:Clostridiales(0.9958),f:Lachnospiraceae(0.9743),g:Clostridium_XlVa(0.9743);
OTU101	d:Bacteria(1.0000),p:Firmicutes(0.9989),c:Clostridia(0.9777),o:Clostridiales(0.9693),f:Ruminococcaceae(0.9191),g:Subdoligranulum(0.2716);
OTU102	d:Bacteria(1.0000),p:Firmicutes(0.9994),c:Bacilli(0.9964),o:Lactobacillales(0.9964),f:Streptococcaceae(0.9929),g:Lactococcus(0.9850);
OTU103	d:Bacteria(1.0000),p:Actinobacteria(1.0000),c:Actinobacteria(1.0000),o:Actinomycetales(1.0000),f:Actinomycetaceae(0.9957),g:Actinomyces(0.9957);
OTU104	d:Bacteria(1.0000),p:Firmicutes(0.7911),c:Negativicutes(0.2725),o:Selenomonadales(0.1218),f:Veillonellaceae(0.0454),g:Dendrosporobacter(0.0119);
OTU105	d:Bacteria(1.0000),p:Firmicutes(0.9984),c:Erysipelotrichia(0.9954),o:Erysipelotrichales(0.9954),f:Erysipelotrichaceae(0.9908),g:Coprobacillus(0.9189);
OTU106	d:Bacteria(1.0000),p:Firmicutes(0.9987),c:Clostridia(0.9886),o:Clostridiales(0.9757),f:Eubacteriaceae(0.9109),g:Eubacterium(0.8502);
OTU107	d:Bacteria(1.0000),p:Firmicutes(0.9992),c:Erysipelotrichia(0.9595),o:Erysipelotrichales(0.9177),f:Erysipelotrichaceae(0.8861),g:Clostridium_XVIII(0.3760);
OTU108	d:Bacteria(1.0000),p:Firmicutes(0.9990),c:Clostridia(0.9777),o:Clostridiales(0.9693),f:Ruminococcaceae(0.9026),g:Clostridium_IV(0.4804);
OTU109	d:Bacteria(1.0000),p:Firmicutes(0.9992),c:Clostridia(0.9299),o:Clostridiales(0.8337),f:Lachnospiraceae(0.4677),g:Clostridium_XlVa(0.1672);
OTU110	d:Bacteria(1.0000),p:Proteobacteria(1.0000),c:Gammaproteobacteria(0.9956),o:Enterobacteriales(0.9883),f:Enterobacteriaceae(0.9857),g:Dickeya(0.7814);
OTU111	d:Bacteria(1.0000),p:Fusobacteria(1.0000),c:Fusobacteriia(1.0000),o:Fusobacteriales(1.0000),f:Fusobacteriaceae(1.0000),g:Fusobacterium(0.9893);
OTU112	d:Bacteria(1.0000),p:Bacteroidetes(0.9999),c:Bacteroidia(0.9992),o:Bacteroidales(0.9992),f:Prevotellaceae(0.9939),g:Prevotella(0.9871);
OTU113	d:Bacteria(1.0000),p:Firmicutes(0.9983),c:Clostridia(0.9954),o:Clostridiales(0.9954),f:Ruminococcaceae(0.9274),g:Butyricicoccus(0.9189);
OTU114	d:Bacteria(1.0000),p:Bacteroidetes(0.9990),c:Bacteroidia(0.9958),o:Bacteroidales(0.9958),f:Porphyromonadaceae(0.9898),g:Barnesiella(0.9829);
OTU115	d:Bacteria(1.0000),p:Bacteroidetes(0.8857),c:Bacteroidia(0.5219),o:Bacteroidales(0.2668),f:Porphyromonadaceae(0.0883),g:Barnesiella(0.0119);
OTU116	d:Bacteria(1.0000),p:Actinobacteria(1.0000),c:Actinobacteria(0.9999),o:Bifidobacteriales(0.9973),f:Bifidobacteriaceae(0.9973),g:Bifidobacterium(0.9968);
OTU117	d:Bacteria(1.0000),p:Firmicutes(0.9998),c:Bacilli(0.9981),o:Lactobacillales(0.9757),f:Lactobacillaceae(0.9701),g:Lactobacillus(0.9701);
OTU118	d:Bacteria(1.0000),p:Firmicutes(0.9984),c:Clostridia(0.9886),o:Clostridiales(0.9757),f:Lachnospiraceae(0.8861),g:Blautia(0.6095);
OTU119	d:Bacteria(1.0000),p:Proteobacteria(1.0000),c:Gammaproteobacteria(0.9960),o:Pasteurellales(0.9960),f:Pasteurellaceae(0.9939),g:Aggregatibacter(0.8502);
OTU120	d:Bacteria(1.0000),p:Firmicutes(0.9914),c:Clostridia(0.7723),o:Clostridiales(0.4216),f:Ruminococcaceae(0.2665),g:Clostridium_III(0.0637);
OTU121	d:Bacteria(1.0000),p:Firmicutes(0.9992),c:Clostridia(0.9973),o:Clostridiales(0.9973),f:Peptostreptococcaceae(0.9837),g:Clostridium_XI(0.9807);
OTU122	d:Bacteria(1.0000),p:Firmicutes(0.9991),c:Clostridia(0.9958),o:Clostridiales(0.9958),f:Lachnospiraceae(0.9770),g:Robinsoniella(0.9722);
OTU123	d:Bacteria(1.0000),p:Firmicutes(0.9970),c:Clostridia(0.9299),o:Clostridiales(0.8337),f:Lachnospiraceae(0.6179),g:Cellulosilyticum(0.0751);
OTU124	d:Bacteria(1.0000),p:Firmicutes(0.9992),c:Clostridia(0.9522),o:Clostridiales(0.8897),f:Ruminococcaceae(0.7676),g:Ruminococcus(0.1672);
OTU125	d:Bacteria(1.0000),p:Firmicutes(0.9985),c:Clostridia(0.9933),o:Clostridiales(0.9883),f:Eubacteriaceae(0.7302),g:Eubacterium(0.5751);
OTU126	d:Bacteria(1.0000),p:Proteobacteria(0.3677),c:Deltaproteobacteria(0.1500),o:Bdellovibrionales(0.0673),f:Bdellovibrionaceae(0.0218),g:Vampirovibrio(0.0077);
OTU127	d:Bacteria(1.0000),p:Firmicutes(0.9962),c:Clostridia(0.6471),o:Clostridiales(0.3394),f:Lachnospiraceae(0.1861),g:Clostridium_XlVa(0.0409);
OTU128	d:Bacteria(1.0000),p:Proteobacteria(1.0000),c:Gammaproteobacteria(0.9954),o:Enterobacteriales(0.9820),f:Enterobacteriaceae(0.9770),g:Providencia(0.9533);
OTU129	d:Bacteria(1.0000),p:Firmicutes(0.9987),c:Negativicutes(0.9952),o:Selenomonadales(0.9952),f:Veillonellaceae(0.9898),g:Mitsuokella(0.9189);
OTU130	d:Bacteria(1.0000),p:Firmicutes(0.9987),c:Clostridia(0.9924),o:Clostridiales(0.9799),f:Ruminococcaceae(0.7676),g:Butyricicoccus(0.6095);
OTU131	d:Bacteria(1.0000),p:Firmicutes(1.0000),c:Clostridia(1.0000),o:Clostridiales(1.0000),f:Peptostreptococcaceae(0.9950),g:Peptostreptococcus(0.9893);
OTU132	d:Bacteria(1.0000),p:Firmicutes(0.4731),c:Clostridia(0.2113),o:Clostridiales(0.0945),f:Clostridiales_Incertae_Sedis_XII(0.0218),g:Guggenheimella(0.0077);
OTU133	d:Bacteria(1.0000),p:Bacteroidetes(1.0000),c:Bacteroidia(1.0000),o:Bacteroidales(1.0000),f:Bacteroidaceae(0.9967),g:Bacteroides(0.9967);
OTU134	d:Bacteria(1.0000),p:Firmicutes(0.9987),c:Negativicutes(0.9814),o:Selenomonadales(0.9715),f:Acidaminococcaceae(0.9191),g:Phascolarctobacterium(0.4804);
OTU135	d:Bacteria(1.0000),p:Proteobacteria(1.0000),c:Betaproteobacteria(0.9961),o:Neisseriales(0.9952),f:Neisseriaceae(0.9898),g:Neisseria(0.9743);
OTU136	d:Bacteria(1.0000),p:Firmicutes(0.9998),c:Bacilli(0.9943),o:Lactobacillales(0.9926),f:Lactobacillaceae(0.9837),g:Lactobacillus(0.9189);
OTU137	d:Bacteria(1.0000),p:Firmicutes(0.9999),c:Clostridia(0.9937),o:Clostridiales(0.9926),f:Lachnospiraceae(0.8943),g:Blautia(0.7126);
OTU138	d:Bacteria(1.0000),p:Firmicutes(0.9987),c:Clostridia(0.9814),o:Clostridiales(0.9715),f:Lachnospiraceae(0.8051),g:Roseburia(0.5327);
OTU139	d:Bacteria(1.0000),p:Firmicutes(0.9993),c:Clostridia(0.9977),o:Clostridiales(0.9977),f:Clostridiales_Incertae_Sedis_XI(0.9972),g:Peptoniphilus(0.9972);
OTU140	d:Bacteria(1.0000),p:Firmicutes(0.9992),c:Clostridia(0.9522),o:Clostridiales(0.8897),f:Ruminococcaceae(0.6928),g:Oscillibacter(0.1672);
OTU141	d:Bacteria(1.0000),p:Firmicutes(1.0000),c:Clostridia(0.9962),o:Clostridiales(0.9962),f:Clostridiaceae_1(0.9888),g:Clostridium_sensu_stricto(0.9850);
OTU142	d:Bacteria(1.0000),p:Firmicutes(0.9993),c:Clostridia(0.9973),o:Clostridiales(0.9973),f:Ruminococcaceae(0.9972),g:Anaerotruncus(0.9871);
OTU143	d:Bacteria(1.0000),p:Firmicutes(1.0000),c:Bacilli(1.0000),o:Lactobacillales(0.9973),f:Lactobacillaceae(0.9929),g:Lactobacillus(0.9786);
OTU144	d:Bacteria(1.0000),p:Proteobacteria(1.0000),c:Gammaproteobacteria(0.9958),o:Aeromonadales(0.9799),f:Aeromonadaceae(0.9743),g:Aeromonas(0.9743);
OTU145	d:Bacteria(1.0000),p:Firmicutes(0.9986),c:Clostridia(0.9960),o:Clostridiales(0.9960),f:Peptostreptococcaceae(0.9701),g:Clostridium_XI(0.9701);
OTU146	d:Bacteria(1.0000),p:Firmicutes(0.9987),c:Negativicutes(0.9952),o:Selenomonadales(0.9952),f:Veillonellaceae(0.9898),g:Negativicoccus(0.9850);
OTU147	d:Bacteria(1.0000),p:Firmicutes(0.9990),c:Clostridia(0.9970),o:Clostridiales(0.9970),f:Lachnospiraceae(0.9929),g:Clostridium_XlVb(0.9893);
OTU148	d:Bacteria(1.0000),p:Firmicutes(1.0000),c:Bacilli(1.0000),o:Lactobacillales(0.9960),f:Lactobacillaceae(0.9914),g:Lactobacillus(0.9914);
OTU149	d:Bacteria(1.0000),p:Firmicutes(1.0000),c:Clostridia(0.9973),o:Clostridiales(0.9973),f:Ruminococcaceae(0.9929),g:Intestinimonas(0.9829);
OTU150	d:Bacteria(1.0000),p:Bacteroidetes(0.8857),c:Sphingobacteriia(0.2113),o:Sphingobacteriales(0.0945),f:Sphingobacteriaceae(0.0296),g:Olivibacter(0.0094);
OTU151	d:Bacteria(1.0000),p:Firmicutes(0.9992),c:Clostridia(0.9631),o:Clostridiales(0.9317),f:Ruminococcaceae(0.8778),g:Clostridium_IV(0.3760);
OTU152	d:Bacteria(1.0000),p:Firmicutes(0.9978),c:Clostridia(0.9299),o:Clostridiales(0.8337),f:Eubacteriaceae(0.3470),g:Eubacterium(0.0865);
OTU153	d:Bacteria(1.0000),p:Proteobacteria(0.4731),c:Deltaproteobacteria(0.2113),o:Bdellovibrionales(0.0945),f:Bdellovibrionaceae(0.0296),g:Vampirovibrio(0.0094);
OTU154	d:Bacteria(1.0000),p:Bacteroidetes(1.0000),c:Bacteroidia(1.0000),o:Bacteroidales(1.0000),f:Bacteroidaceae(0.9871),g:Bacteroides(0.9871);
OTU155	d:Bacteria(1.0000),p:Firmicutes(0.9987),c:Clostridia(0.9922),o:Clostridiales(0.9778),f:Ruminococcaceae(0.9357),g:Ruminococcus(0.8846);
OTU156	d:Bacteria(1.0000),p:Bacteroidetes(0.9999),c:Bacteroidia(0.9957),o:Bacteroidales(0.9957),f:Porphyromonadaceae(0.9957),g:Odoribacter(0.9957);
OTU157	d:Bacteria(1.0000),p:Firmicutes(0.9990),c:Clostridia(0.9631),o:Clostridiales(0.9317),f:Lachnospiraceae(0.7676),g:Clostridium_XlVb(0.4804);
OTU158	d:Bacteria(1.0000),p:Firmicutes(0.9986),c:Negativicutes(0.9947),o:Selenomonadales(0.9947),f:Veillonellaceae(0.9888),g:Veillonella(0.9765);
OTU159	d:Bacteria(1.0000),p:Firmicutes(0.9987),c:Clostridia(0.9559),o:Clostridiales(0.9037),f:Lachnospiraceae(0.6553),g:Clostridium_XlVa(0.4804);
OTU160	d:Bacteria(1.0000),p:Firmicutes(0.9802),c:Clostridia(0.7723),o:Clostridiales(0.4216),f:Ruminococcaceae(0.1097),g:Clostridium_IV(0.0191);
OTU161	d:Bacteria(1.0000),p:Actinobacteria(0.9986),c:Actinobacteria(0.9449),o:Coriobacteriales(0.8617),f:Coriobacteriaceae(0.7676),g:Enterorhabdus(0.0865);
OTU162	d:Bacteria(1.0000),p:Firmicutes(1.0000),c:Bacilli(1.0000),o:Lactobacillales(0.9964),f:Streptococcaceae(0.9914),g:Streptococcus(0.9914);
OTU163	d:Bacteria(1.0000),p:Actinobacteria(1.0000),c:Actinobacteria(1.0000),o:Actinomycetales(0.9975),f:Actinomycetaceae(0.9935),g:Actinomyces(0.9935);
OTU164	d:Bacteria(1.0000),p:Firmicutes(0.9990),c:Clostridia(0.9972),o:Clostridiales(0.9972),f:Eubacteriaceae(0.9972),g:Eubacterium(0.9893);
OTU165	d:Bacteria(1.0000),p:Actinobacteria(1.0000),c:Actinobacteria(1.0000),o:Bifidobacteriales(0.9973),f:Bifidobacteriaceae(0.9973),g:Scardovia(0.9743);
OTU166	d:Bacteria(1.0000),p:Firmicutes(0.9989),c:Clostridia(0.9741),o:Clostridiales(0.9672),f:Lachnospiraceae(0.8861),g:Clostridium_XlVb(0.7126);
OTU167	d:Bacteria(1.0000),p:Cyanobacteria/Chloroplast(1.0000),c:Chloroplast(1.0000),f:Chloroplast(1.0000),g:Streptophyta(1.0000);
OTU169	d:Bacteria(1.0000),p:Actinobacteria(1.0000),c:Actinobacteria(1.0000),o:Actinomycetales(1.0000),f:Corynebacteriaceae(0.9957),g:Corynebacterium(0.9957);
OTU170	d:Bacteria(1.0000),p:Bacteroidetes(1.0000),c:Bacteroidia(1.0000),o:Bacteroidales(1.0000),f:Porphyromonadaceae(1.0000),g:Butyricimonas(1.0000);
OTU171	d:Bacteria(1.0000),p:Firmicutes(0.9985),c:Clostridia(0.9850),o:Clostridiales(0.9736),f:Lachnospiraceae(0.7676),g:Ruminococcus2(0.5327);
OTU172	d:Bacteria(1.0000),p:Bacteroidetes(1.0000),c:Bacteroidia(0.9988),o:Bacteroidales(0.9988),f:Prevotellaceae(0.9976),g:Prevotella(0.9976);
OTU173	d:Bacteria(1.0000),p:Firmicutes(0.9992),c:Clostridia(0.9977),o:Clostridiales(0.9977),f:Clostridiales_Incertae_Sedis_XI(0.9975),g:Finegoldia(0.9968);
OTU175	d:Bacteria(1.0000),p:Firmicutes(1.0000),c:Bacilli(1.0000),o:Lactobacillales(1.0000),f:Leuconostocaceae(0.9972),g:Leuconostoc(0.9850);
OTU176	d:Bacteria(1.0000),p:Firmicutes(0.9985),c:Erysipelotrichia(0.9935),o:Erysipelotrichales(0.9904),f:Erysipelotrichaceae(0.9871),g:Holdemania(0.9871);
OTU177	d:Bacteria(1.0000),p:Firmicutes(0.9983),c:Clostridia(0.9933),o:Clostridiales(0.9883),f:Ruminococcaceae(0.9857),g:Clostridium_IV(0.9807);
OTU178	d:Bacteria(1.0000),p:Firmicutes(0.9993),c:Clostridia(0.9449),o:Clostridiales(0.8617),f:Eubacteriaceae(0.6179),g:Eubacterium(0.4282);
OTU179	d:Bacteria(1.0000),p:Firmicutes(0.9996),c:Clostridia(0.9926),o:Clostridiales(0.9820),f:Lachnospiraceae(0.8778),g:Ruminococcus2(0.6095);
OTU180	d:Bacteria(1.0000),p:Bacteroidetes(0.9999),c:Bacteroidia(0.9991),o:Bacteroidales(0.9991),f:Prevotellaceae(0.9888),g:Prevotella(0.9871);
OTU181	d:Bacteria(1.0000),p:Firmicutes(0.9994),c:Negativicutes(0.9968),o:Selenomonadales(0.9968),f:Acidaminococcaceae(0.9939),g:Phascolarctobacterium(0.9829);
OTU182	d:Bacteria(1.0000),p:Bacteroidetes(1.0000),c:Bacteroidia(1.0000),o:Bacteroidales(1.0000),f:Prevotellaceae(0.9980),g:Prevotella(0.9977);
OTU183	d:Bacteria(1.0000),p:Bacteroidetes(0.9998),c:Bacteroidia(0.9962),o:Bacteroidales(0.9962),f:Prevotellaceae(0.9847),g:Paraprevotella(0.9829);
OTU184	d:Bacteria(1.0000),p:Firmicutes(0.9938),c:Clostridia(0.9115),o:Clostridiales(0.8057),f:Ruminococcaceae(0.4677),g:Sporobacter(0.0637);
OTU185	d:Bacteria(1.0000),p:Fusobacteria(1.0000),c:Fusobacteriia(0.9998),o:Fusobacteriales(0.9998),f:Fusobacteriaceae(0.9998),g:Fusobacterium(0.8502);
OTU186	d:Bacteria(1.0000),p:Bacteroidetes(0.9985),c:Bacteroidia(0.9704),o:Bacteroidales(0.9597),f:Rikenellaceae(0.9109),g:Alistipes(0.8502);
OTU187	d:Bacteria(1.0000),p:Firmicutes(0.9986),c:Clostridia(0.9922),o:Clostridiales(0.9778),f:Lachnospiraceae(0.9191),g:Clostridium_XlVa(0.4282);
OTU188	d:Bacteria(1.0000),p:Firmicutes(0.9988),c:Clostridia(0.9850),o:Clostridiales(0.9736),f:Ruminococcaceae(0.9439),g:Anaerofilum(0.4282);
OTU189	d:Bacteria(1.0000),p:Firmicutes(1.0000),c:Bacilli(1.0000),o:Lactobacillales(0.9964),f:Lactobacillaceae(0.9908),g:Lactobacillus(0.9871);
OTU190	d:Bacteria(1.0000),p:Firmicutes(0.3677),c:Clostridia(0.1500),o:Clostridiales(0.0673),f:Clostridiaceae_3(0.0218),g:Brassicibacter(0.0077);
OTU192	d:Bacteria(1.0000),p:Bacteroidetes(0.9999),c:Bacteroidia(0.9981),o:Bacteroidales(0.9981),f:Prevotellaceae(0.9973),g:Prevotella(0.9968);
OTU193	d:Bacteria(1.0000),p:Bacteroidetes(0.9998),c:Bacteroidia(0.9988),o:Bacteroidales(0.9988),f:Bacteroidaceae(0.8943),g:Bacteroides(0.7814);
OTU195	d:Bacteria(1.0000),p:Firmicutes(0.9093),c:Clostridia(0.7723),o:Clostridiales(0.4216),f:Clostridiaceae_2(0.1097),g:Alkaliphilus(0.0191);
OTU196	d:Bacteria(1.0000),p:Firmicutes(0.9992),c:Clostridia(0.9207),o:Clostridiales(0.8197),f:Lachnospiraceae(0.5430),g:Clostridium_XlVa(0.1672);
OTU197	d:Bacteria(1.0000),p:Firmicutes(0.9992),c:Clostridia(0.9970),o:Clostridiales(0.9970),f:Clostridiaceae_1(0.9919),g:Clostridium_sensu_stricto(0.9871);
OTU198	d:Bacteria(1.0000),p:Firmicutes(0.9954),c:Clostridia(0.9115),o:Clostridiales(0.8057),f:Eubacteriaceae(0.2665),g:Eubacterium(0.0637);
OTU199	d:Bacteria(1.0000),p:Firmicutes(0.9988),c:Clostridia(0.9777),o:Clostridiales(0.9693),f:Ruminococcaceae(0.9026),g:Ruminococcus(0.7126);
OTU200	d:Bacteria(1.0000),p:Firmicutes(0.9990),c:Clostridia(0.9937),o:Clostridiales(0.9926),f:Lachnospiraceae(0.9274),g:Clostridium_XlVa(0.9189);
OTU201	d:Bacteria(1.0000),p:Bacteroidetes(0.9994),c:Bacteroidia(0.9926),o:Bacteroidales(0.9820),f:Porphyromonadaceae(0.9687),g:Parabacteroides(0.7470);
OTU202	d:Bacteria(1.0000),p:Firmicutes(0.9914),c:Erysipelotrichia(0.8838),o:Erysipelotrichales(0.6864),f:Erysipelotrichaceae(0.5055),g:Erysipelotrichaceae_incertae_sedis(0.2716);
OTU203	d:Bacteria(1.0000),p:Actinobacteria(1.0000),c:Actinobacteria(1.0000),o:Actinomycetales(1.0000),f:Corynebacteriaceae(0.9935),g:Corynebacterium(0.9935);
OTU204	d:Bacteria(1.0000),p:Firmicutes(0.9989),c:Clostridia(0.9486),o:Clostridiales(0.8757),f:Lachnospiraceae(0.8051),g:Lachnospiracea_incertae_sedis(0.5751);
OTU205	d:Bacteria(1.0000),p:Proteobacteria(0.9994),c:Deltaproteobacteria(0.9970),o:Desulfovibrionales(0.9970),f:Desulfovibrionaceae(0.9950),g:Bilophila(0.9914);
OTU206	d:Bacteria(1.0000),p:Firmicutes(0.9988),c:Clostridia(0.9966),o:Clostridiales(0.9966),f:Ruminococcaceae(0.9939),g:Clostridium_IV(0.9871);
OTU207	d:Bacteria(1.0000),p:Actinobacteria(1.0000),c:Actinobacteria(1.0000),o:Actinomycetales(0.9964),f:Micrococcaceae(0.9867),g:Micrococcus(0.9189);
OTU208	d:Bacteria(1.0000),p:Firmicutes(1.0000),c:Clostridia(0.9962),o:Clostridiales(0.9962),f:Lachnospiraceae(0.9867),g:Clostridium_XlVa(0.9765);
OTU209	d:Bacteria(1.0000),p:Firmicutes(1.0000),c:Bacilli(1.0000),o:Lactobacillales(0.9966),f:Streptococcaceae(0.9898),g:Streptococcus(0.9893);
OTU210	d:Bacteria(1.0000),p:Bacteroidetes(0.9999),c:Bacteroidia(0.9994),o:Bacteroidales(0.9994),f:Bacteroidaceae(0.9701),g:Bacteroides(0.9701);
OTU211	d:Bacteria(0.9753),p:Proteobacteria(0.2622),c:Deltaproteobacteria(0.0888),o:Bdellovibrionales(0.0400),f:Bdellovibrionaceae(0.0140),g:Vampirovibrio(0.0060);
OTU212	d:Bacteria(1.0000),p:Firmicutes(0.9899),c:Clostridia(0.8348),o:Clostridiales(0.4658),f:Clostridiaceae_2(0.2263),g:Alkaliphilus(0.0523);
OTU213	d:Bacteria(1.0000),p:Firmicutes(0.8857),c:Clostridia(0.6471),o:Clostridiales(0.3394),f:Clostridiales_Incertae_Sedis_XI(0.0883),g:Parvimonas(0.0167);
OTU214	d:Bacteria(1.0000),p:Bacteroidetes(0.9985),c:Bacteroidia(0.9935),o:Bacteroidales(0.9904),f:Prevotellaceae(0.6179),g:Prevotella(0.2716);
OTU215	d:Bacteria(1.0000),p:Firmicutes(0.9978),c:Clostridia(0.9299),o:Clostridiales(0.8337),f:Ruminococcaceae(0.5430),g:Sporobacter(0.0865);
OTU216	d:Bacteria(1.0000),p:Fusobacteria(0.9990),c:Fusobacteriia(0.9970),o:Fusobacteriales(0.9970),f:Fusobacteriaceae(0.9604),g:Cetobacterium(0.3238);
OTU217	d:Bacteria(1.0000),p:Firmicutes(0.9994),c:Bacilli(0.9966),o:Lactobacillales(0.9964),f:Streptococcaceae(0.9898),g:Streptococcus(0.9871);
OTU218	d:Bacteria(1.0000),p:Cyanobacteria/Chloroplast(0.9998),c:Chloroplast(0.9984),f:Chloroplast(0.9984),g:Streptophyta(0.9829);
OTU219	d:Bacteria(1.0000),p:Bacteroidetes(1.0000),c:Bacteroidia(1.0000),o:Bacteroidales(1.0000),f:Prevotellaceae(1.0000),g:Prevotella(0.9968);
OTU220	d:Bacteria(1.0000),p:Proteobacteria(1.0000),c:Gammaproteobacteria(1.0000),o:Pseudomonadales(0.9973),f:Moraxellaceae(0.9973),g:Acinetobacter(0.9935);
OTU221	d:Bacteria(1.0000),p:Bacteroidetes(1.0000),c:Bacteroidia(1.0000),o:Bacteroidales(1.0000),f:Prevotellaceae(1.0000),g:Prevotella(0.9971);
OTU222	d:Bacteria(1.0000),p:Proteobacteria(1.0000),c:Gammaproteobacteria(0.9974),o:Pseudomonadales(0.9974),f:Moraxellaceae(0.9974),g:Acinetobacter(0.9957);
OTU223	d:Bacteria(1.0000),p:Bacteroidetes(0.9997),c:Bacteroidia(0.9981),o:Bacteroidales(0.9981),f:Porphyromonadaceae(0.9975),g:Porphyromonas(0.9974);
OTU224	d:Bacteria(1.0000),p:Firmicutes(0.9987),c:Clostridia(0.9947),o:Clostridiales(0.9947),f:Eubacteriaceae(0.8943),g:Eubacterium(0.7814);
OTU225	d:Bacteria(1.0000),p:Firmicutes(0.9990),c:Clostridia(0.9964),o:Clostridiales(0.9964),f:Lachnospiraceae(0.9929),g:Coprococcus(0.9893);
OTU226	d:Bacteria(1.0000),p:Firmicutes(0.9991),c:Clostridia(0.9391),o:Clostridiales(0.8477),f:Lachnospiraceae(0.5055),g:Clostridium_XlVa(0.1672);
OTU227	d:Bacteria(1.0000),p:Actinobacteria(0.9994),c:Actinobacteria(0.9974),o:Coriobacteriales(0.9974),f:Coriobacteriaceae(0.9974),g:Slackia(0.9972);
OTU228	d:Bacteria(1.0000),p:Firmicutes(0.8147),c:Clostridia(0.4593),o:Clostridiales(0.2305),f:Clostridiaceae_2(0.0296),g:Alkaliphilus(0.0094);
OTU229	d:Bacteria(1.0000),p:Firmicutes(0.9978),c:Clostridia(0.9486),o:Clostridiales(0.8617),f:Ruminococcaceae(0.6553),g:Ruminococcus(0.3238);
OTU230	d:Bacteria(1.0000),p:Firmicutes(0.9990),c:Bacilli(0.9964),o:Lactobacillales(0.9964),f:Carnobacteriaceae(0.9935),g:Dolosigranulum(0.9935);
OTU231	d:Bacteria(1.0000),p:Firmicutes(0.9994),c:Clostridia(0.9970),o:Clostridiales(0.9970),f:Eubacteriaceae(0.9533),g:Eubacterium(0.9533);
OTU232	d:Bacteria(1.0000),p:Proteobacteria(1.0000),c:Gammaproteobacteria(0.9954),o:Enterobacteriales(0.9862),f:Enterobacteriaceae(0.9847),g:Cosenzaea(0.8158);
OTU233	d:Bacteria(1.0000),p:Firmicutes(1.0000),c:Clostridia(0.9981),o:Clostridiales(0.9981),f:Clostridiales_Incertae_Sedis_XI(0.9979),g:Anaerococcus(0.9978);
OTU234	d:Bacteria(1.0000),p:Firmicutes(0.9990),c:Clostridia(0.9741),o:Clostridiales(0.9672),f:Ruminococcaceae(0.8861),g:Oscillibacter(0.6438);
OTU235	d:Bacteria(1.0000),p:Proteobacteria(1.0000),c:Alphaproteobacteria(1.0000),o:Rhizobiales(0.9962),f:Methylobacteriaceae(0.9871),g:Methylobacterium(0.9871);
OTU236	d:Bacteria(1.0000),p:Firmicutes(0.9987),c:Clostridia(0.9777),o:Clostridiales(0.9693),f:Lachnospiraceae(0.7676),g:Ruminococcus2(0.3760);
OTU237	d:Bacteria(1.0000),p:Bacteroidetes(0.9985),c:Bacteroidia(0.9933),o:Bacteroidales(0.9883),f:Bacteroidaceae(0.4677),g:Bacteroides(0.2194);
OTU238	d:Archaea(1.0000),p:Euryarchaeota(0.9996),c:Methanobacteria(0.9986),o:Methanobacteriales(0.9986),f:Methanobacteriaceae(0.9982),g:Methanobrevibacter(0.9189);
OTU239	d:Bacteria(1.0000),p:Firmicutes(0.9093),c:Bacilli(0.5219),o:Bacillales(0.2668),f:Paenibacillaceae_1(0.1097),g:Cohnella(0.0191);
OTU240	d:Bacteria(1.0000),p:Firmicutes(0.9930),c:Clostridia(0.9023),o:Clostridiales(0.7746),f:Ruminococcaceae(0.4275),g:Clostridium_IV(0.0409);
OTU242	d:Bacteria(1.0000),p:Firmicutes(0.9995),c:Clostridia(0.9922),o:Clostridiales(0.9778),f:Lachnospiraceae(0.8051),g:Ruminococcus2(0.5327);
OTU243	d:Bacteria(1.0000),p:Firmicutes(0.9986),c:Clostridia(0.9777),o:Clostridiales(0.9693),f:Lachnospiraceae(0.8425),g:Lachnospiracea_incertae_sedis(0.5751);
OTU244	d:Bacteria(0.9753),p:Bacteroidetes(0.5785),c:Bacteroidia(0.0315),o:Bacteroidales(0.0123),f:Prolixibacteraceae(0.0042),g:Prolixibacter(0.0034);
OTU245	d:Bacteria(0.9753),p:Firmicutes(0.2622),c:Erysipelotrichia(0.0315),o:Erysipelotrichales(0.0123),f:Erysipelotrichaceae(0.0042),g:Erysipelothrix(0.0034);
OTU246	d:Bacteria(1.0000),p:Firmicutes(0.9991),c:Clostridia(0.9668),o:Clostridiales(0.9457),f:Ruminococcaceae(0.8425),g:Oscillibacter(0.5327);
OTU247	d:Bacteria(1.0000),p:Firmicutes(0.9990),c:Clostridia(0.9668),o:Clostridiales(0.9457),f:Ruminococcaceae(0.8943),g:Clostridium_IV(0.3760);
OTU248	d:Bacteria(1.0000),p:Proteobacteria(0.9988),c:Betaproteobacteria(0.9299),o:Burkholderiales(0.6422),f:Burkholderiales_incertae_sedis(0.4677),g:Thiobacter(0.2194);
OTU249	d:Bacteria(1.0000),p:Firmicutes(0.9988),c:Clostridia(0.9391),o:Clostridiales(0.8477),f:Lachnospiraceae(0.5804),g:Blautia(0.2716);
OTU250	d:Bacteria(1.0000),p:Firmicutes(0.9984),c:Clostridia(0.9933),o:Clostridiales(0.9883),f:Clostridiaceae_1(0.9770),g:Clostridium_sensu_stricto(0.9701);
OTU251	d:Bacteria(1.0000),p:Firmicutes(0.9989),c:Bacilli(0.9960),o:Lactobacillales(0.9960),f:Lactobacillaceae(0.9893),g:Lactobacillus(0.9893);
OTU252	d:Bacteria(1.0000),p:Firmicutes(0.9899),c:Clostridia(0.8562),o:Clostridiales(0.5540),f:Ruminococcaceae(0.2665),g:Clostridium_III(0.0215);
OTU253	d:Bacteria(1.0000),p:Bacteroidetes(0.9987),c:Bacteroidia(0.9967),o:Bacteroidales(0.9967),f:Porphyromonadaceae(0.9967),g:Porphyromonas(0.9967);
OTU254	d:Bacteria(1.0000),p:Firmicutes(0.9988),c:Clostridia(0.9449),o:Clostridiales(0.8617),f:Lachnospiraceae(0.5430),g:Clostridium_XlVa(0.3238);
OTU255	d:Bacteria(1.0000),p:Proteobacteria(0.9999),c:Gammaproteobacteria(0.9946),o:Xanthomonadales(0.8617),f:Xanthomonadaceae(0.7676),g:Stenotrophomonas(0.6095);
OTU256	d:Bacteria(1.0000),p:Firmicutes(0.9998),c:Clostridia(0.9929),o:Clostridiales(0.9841),f:Lachnospiraceae(0.9274),g:Eisenbergiella(0.7470);
OTU257	d:Bacteria(1.0000),p:Firmicutes(0.9986),c:Clostridia(0.9449),o:Clostridiales(0.8617),f:Ruminococcaceae(0.6179),g:Sporobacter(0.1672);
OTU258	d:Bacteria(1.0000),p:Firmicutes(0.9093),c:Clostridia(0.7723),o:Clostridiales(0.4216),f:Clostridiaceae_4(0.1097),g:Thermotalea(0.0167);
OTU259	d:Bacteria(1.0000),p:Firmicutes(0.9990),c:Clostridia(0.9668),o:Clostridiales(0.9457),f:Ruminococcaceae(0.8425),g:Clostridium_IV(0.1672);
OTU260	d:Bacteria(1.0000),p:Armatimonadetes(0.9985),c:Armatimonadia(0.9935),o:Armatimonadales(0.9904),f:Armatimonadaceae(0.9871),g:Armatimonas/Armatimonadetes_gp1(0.9871);
OTU261	d:Bacteria(1.0000),p:Actinobacteria(0.9995),c:Actinobacteria(0.9975),o:Actinomycetales(0.9975),f:Actinomycetaceae(0.9914),g:Actinomyces(0.9914);
OTU262	d:Bacteria(1.0000),p:Proteobacteria(1.0000),c:Deltaproteobacteria(0.9967),o:Desulfovibrionales(0.9967),f:Desulfovibrionaceae(0.9967),g:Desulfovibrio(0.9967);
OTU263	d:Bacteria(1.0000),p:Firmicutes(0.9989),c:Clostridia(0.9668),o:Clostridiales(0.9457),f:Lachnospiraceae(0.5430),g:Lachnobacterium(0.3238);
OTU264	d:Bacteria(1.0000),p:Actinobacteria(1.0000),c:Actinobacteria(1.0000),o:Actinomycetales(0.9979),f:Corynebacteriaceae(0.9893),g:Corynebacterium(0.9893);
OTU266	d:Bacteria(1.0000),p:Firmicutes(0.9962),c:Clostridia(0.8746),o:Clostridiales(0.6422),f:Lachnospiraceae(0.3068),g:Eisenbergiella(0.0409);
OTU267	d:Bacteria(1.0000),p:Firmicutes(0.9987),c:Clostridia(0.9935),o:Clostridiales(0.9904),f:Lachnospiraceae(0.9837),g:Lachnospiracea_incertae_sedis(0.9765);
OTU268	d:Bacteria(1.0000),p:Firmicutes(0.9914),c:Clostridia(0.8746),o:Clostridiales(0.5099),f:Ruminococcaceae(0.1525),g:Intestinimonas(0.0295);
OTU269	d:Bacteria(1.0000),p:Bacteroidetes(1.0000),c:Bacteroidia(1.0000),o:Bacteroidales(1.0000),f:Prevotellaceae(0.9979),g:Prevotella(0.9976);
OTU270	d:Bacteria(1.0000),p:Tenericutes(0.8384),c:Mollicutes(0.5845),o:Acholeplasmatales(0.2305),f:Acholeplasmataceae(0.1097),g:Acholeplasma(0.0191);
OTU271	d:Bacteria(1.0000),p:Bacteroidetes(0.9983),c:Bacteroidia(0.9952),o:Bacteroidales(0.9952),f:Prevotellaceae(0.8861),g:Prevotella(0.2716);
OTU272	d:Bacteria(1.0000),p:Firmicutes(0.9988),c:Clostridia(0.9850),o:Clostridiales(0.9457),f:Ruminococcaceae(0.6179),g:Intestinimonas(0.3760);
OTU273	d:Bacteria(1.0000),p:Bacteroidetes(1.0000),c:Bacteroidia(1.0000),o:Bacteroidales(1.0000),f:Prevotellaceae(0.9974),g:Prevotella(0.9974);
OTU274	d:Bacteria(1.0000),p:Firmicutes(0.9930),c:Clostridia(0.8746),o:Clostridiales(0.6422),f:Ruminococcaceae(0.4677),g:Clostridium_IV(0.0637);
OTU275	d:Bacteria(1.0000),p:Bacteroidetes(1.0000),c:Flavobacteriia(0.9970),o:Flavobacteriales(0.9970),f:Flavobacteriaceae(0.9970),g:Chryseobacterium(0.9829);
OTU276	d:Bacteria(1.0000),p:Fusobacteria(0.9995),c:Fusobacteriia(0.9985),o:Fusobacteriales(0.9985),f:Leptotrichiaceae(0.9981),g:Leptotrichia(0.9765);
OTU277	d:Bacteria(1.0000),p:Proteobacteria(1.0000),c:Betaproteobacteria(0.9958),o:Burkholderiales(0.9954),f:Sutterellaceae(0.9893),g:Parasutterella(0.9893);
OTU278	d:Bacteria(1.0000),p:Firmicutes(0.9093),c:Clostridia(0.7723),o:Clostridiales(0.3394),f:Ruminococcaceae(0.1525),g:Intestinimonas(0.0295);
OTU279	d:Bacteria(1.0000),p:Firmicutes(0.9990),c:Clostridia(0.9559),o:Clostridiales(0.9037),f:Lachnospiraceae(0.5804),g:Roseburia(0.2716);
OTU280	d:Bacteria(1.0000),p:Bacteroidetes(0.9988),c:Bacteroidia(0.9023),o:Bacteroidales(0.7746),f:Porphyromonadaceae(0.5804),g:Porphyromonas(0.2194);
OTU281	d:Bacteria(1.0000),p:Firmicutes(0.9999),c:Clostridia(0.9994),o:Clostridiales(0.9994),f:Lachnospiraceae(0.9908),g:Clostridium_XlVb(0.8846);
OTU282	d:Bacteria(1.0000),p:Firmicutes(0.9802),c:Clostridia(0.8470),o:Clostridiales(0.5099),f:Clostridiaceae_1(0.1861),g:Clostridium_sensu_stricto(0.0409);
OTU283	d:Bacteria(1.0000),p:Actinobacteria(0.9999),c:Actinobacteria(0.9962),o:Coriobacteriales(0.9962),f:Coriobacteriaceae(0.9950),g:Collinsella(0.9786);
OTU284	d:Bacteria(1.0000),p:Firmicutes(0.8857),c:Clostridia(0.5219),o:Clostridiales(0.2668),f:Lachnospiraceae(0.0883),g:Clostridium_XlVb(0.0167);
OTU286	d:Bacteria(1.0000),p:Actinobacteria(1.0000),c:Actinobacteria(0.9996),o:Actinomycetales(0.9973),f:Dermabacteraceae(0.9837),g:Dermabacter(0.9701);
OTU287	d:Bacteria(1.0000),p:Bacteroidetes(0.9946),c:Bacteroidia(0.9207),o:Bacteroidales(0.8197),f:Prevotellaceae(0.3068),g:Alloprevotella(0.0751);
OTU288	d:Bacteria(1.0000),p:Firmicutes(0.9983),c:Clostridia(0.9924),o:Clostridiales(0.9799),f:Lachnospiraceae(0.9274),g:Lachnospiracea_incertae_sedis(0.7814);
OTU289	d:Bacteria(1.0000),p:Firmicutes(0.9989),c:Negativicutes(0.9962),o:Selenomonadales(0.9962),f:Veillonellaceae(0.9950),g:Megasphaera(0.9807);
OTU290	d:Bacteria(1.0000),p:Firmicutes(0.9998),c:Negativicutes(0.9929),o:Selenomonadales(0.9841),f:Veillonellaceae(0.9837),g:Dialister(0.8846);
OTU291	d:Bacteria(1.0000),p:Firmicutes(0.9983),c:Clostridia(0.9933),o:Clostridiales(0.9883),f:Lachnospiraceae(0.9770),g:Coprococcus(0.9701);
OTU292	d:Bacteria(1.0000),p:Firmicutes(1.0000),c:Clostridia(1.0000),o:Clostridiales(1.0000),f:Eubacteriaceae(0.9026),g:Eubacterium(0.8158);
OTU293	d:Bacteria(1.0000),p:Firmicutes(0.9946),c:Clostridia(0.9023),o:Clostridiales(0.7746),f:Ruminococcaceae(0.3470),g:Papillibacter(0.0637);
OTU294	d:Bacteria(1.0000),p:Firmicutes(1.0000),c:Bacilli(1.0000),o:Lactobacillales(0.9968),f:Lactobacillaceae(0.9957),g:Lactobacillus(0.9957);
OTU295	d:Bacteria(1.0000),p:Firmicutes(0.9990),c:Clostridia(0.9937),o:Clostridiales(0.9926),f:Lachnospiraceae(0.9857),g:Coprococcus(0.9829);
OTU296	d:Bacteria(1.0000),p:Firmicutes(0.9989),c:Clostridia(0.9486),o:Clostridiales(0.8757),f:Lachnospiraceae(0.6553),g:Clostridium_XlVa(0.3238);
OTU297	d:Bacteria(1.0000),p:Actinobacteria(0.9984),c:Actinobacteria(0.9946),o:Actinomycetales(0.9457),f:Dietziaceae(0.5055),g:Dietzia(0.2716);
OTU298	d:Bacteria(1.0000),p:Tenericutes(0.2622),c:Mollicutes(0.0888),o:Entomoplasmatales(0.0400),f:Spiroplasmataceae(0.0140),g:Spiroplasma(0.0060);
OTU299	d:Bacteria(1.0000),p:Firmicutes(0.9970),c:Clostridia(0.9299),o:Clostridiales(0.8337),f:Ruminococcaceae(0.3872),g:Clostridium_III(0.1150);
OTU300	d:Bacteria(1.0000),p:Proteobacteria(1.0000),c:Alphaproteobacteria(1.0000),o:Caulobacterales(0.9947),f:Caulobacteraceae(0.9888),g:Brevundimonas(0.9850);
OTU301	d:Bacteria(1.0000),p:Firmicutes(0.9991),c:Clostridia(0.8562),o:Clostridiales(0.5540),f:Lachnospiraceae(0.3872),g:Clostridium_XlVa(0.1150);
OTU302	d:Bacteria(1.0000),p:Firmicutes(0.9985),c:Clostridia(0.9926),o:Clostridiales(0.9820),f:Lachnospiraceae(0.8425),g:Blautia(0.5751);
OTU303	d:Bacteria(1.0000),p:Firmicutes(0.9991),c:Clostridia(0.9973),o:Clostridiales(0.9973),f:Incertae_Sedis_XI(0.9971),g:Murdochiella(0.9971);
OTU304	d:Bacteria(1.0000),p:Firmicutes(0.8384),c:Clostridia(0.4593),o:Clostridiales(0.2305),f:Ruminococcaceae(0.0296),g:Pseudobacteroides(0.0094);
OTU305	d:Bacteria(1.0000),p:Firmicutes(0.9989),c:Clostridia(0.9814),o:Clostridiales(0.9715),f:Ruminococcaceae(0.9109),g:Clostridium_IV(0.6095);
OTU306	d:Bacteria(1.0000),p:Proteobacteria(1.0000),c:Alphaproteobacteria(1.0000),o:Rhodobacterales(0.9799),f:Rhodobacteraceae(0.9687),g:Paracoccus(0.8502);
OTU307	d:Bacteria(1.0000),p:Bacteroidetes(0.9999),c:Bacteroidia(0.9996),o:Bacteroidales(0.9996),f:Prevotellaceae(0.9975),g:Prevotella(0.9914);
OTU308	d:Bacteria(1.0000),p:Proteobacteria(1.0000),c:Epsilonproteobacteria(1.0000),o:Campylobacterales(1.0000),f:Campylobacteraceae(0.9974),g:Campylobacter(0.9974);
OTU309	d:Bacteria(1.0000),p:Firmicutes(0.9329),c:Clostridia(0.7097),o:Clostridiales(0.3775),f:Clostridiaceae_2(0.1525),g:Alkaliphilus(0.0295);
OTU310	d:Bacteria(1.0000),p:Firmicutes(0.2622),c:Clostridia(0.0888),o:Clostridiales(0.0400),f:Clostridiaceae_3(0.0140),g:Brassicibacter(0.0060);
OTU311	d:Bacteria(1.0000),p:Firmicutes(0.9992),c:Clostridia(0.9207),o:Clostridiales(0.8197),f:Lachnospiraceae(0.4677),g:Clostridium_XlVa(0.2194);
OTU312	d:Bacteria(1.0000),p:Proteobacteria(1.0000),c:Betaproteobacteria(0.9943),o:Rhodocyclales(0.9862),f:Rhodocyclaceae(0.9847),g:Thauera(0.9533);
OTU313	d:Bacteria(1.0000),p:Fusobacteria(0.9985),c:Fusobacteriia(0.9933),o:Fusobacteriales(0.9883),f:Leptotrichiaceae(0.8051),g:Leptotrichia(0.1150);
OTU314	d:Bacteria(1.0000),p:Actinobacteria(0.9922),c:Actinobacteria(0.8562),o:Coriobacteriales(0.5540),f:Coriobacteriaceae(0.3872),g:Adlercreutzia(0.0215);
OTU315	d:Bacteria(1.0000),p:Firmicutes(0.9991),c:Clostridia(0.9595),o:Clostridiales(0.9177),f:Ruminococcaceae(0.7302),g:Pseudoflavonifractor(0.2716);
OTU316	d:Bacteria(1.0000),p:Firmicutes(0.9986),c:Clostridia(0.9522),o:Clostridiales(0.8897),f:Lachnospiraceae(0.6928),g:Cellulosilyticum(0.1150);
OTU317	d:Bacteria(1.0000),p:Bacteroidetes(0.9899),c:Bacteroidia(0.8654),o:Bacteroidales(0.5981),f:Bacteroidaceae(0.4275),g:Anaerorhabdus(0.1672);
OTU318	d:Bacteria(1.0000),p:Bacteroidetes(0.9984),c:Bacteroidia(0.9937),o:Bacteroidales(0.9926),f:Prevotellaceae(0.8051),g:Prevotella(0.0865);
OTU319	d:Bacteria(1.0000),p:Firmicutes(1.0000),c:Bacilli(1.0000),o:Lactobacillales(0.9958),f:Lactobacillaceae(0.9908),g:Lactobacillus(0.9829);
OTU320	d:Bacteria(1.0000),p:Proteobacteria(0.9999),c:Epsilonproteobacteria(0.9991),o:Campylobacterales(0.9991),f:Helicobacteraceae(0.9867),g:Helicobacter(0.9701);
OTU321	d:Bacteria(1.0000),p:Firmicutes(0.9989),c:Clostridia(0.9559),o:Clostridiales(0.9037),f:Lachnospiraceae(0.6928),g:Coprococcus(0.2716);
OTU322	d:Bacteria(1.0000),p:Proteobacteria(0.8147),c:Alphaproteobacteria(0.5219),o:Rhodospirillales(0.1942),f:Rhodospirillaceae(0.0883),g:Insolitispirillum(0.0094);
OTU323	d:Bacteria(1.0000),p:Actinobacteria(0.9998),c:Actinobacteria(0.9978),o:Actinomycetales(0.9883),f:Geodermatophilaceae(0.8778),g:Modestobacter(0.5751);
OTU324	d:Bacteria(1.0000),p:Firmicutes(0.8147),c:Clostridia(0.5219),o:Clostridiales(0.2668),f:Incertae_Sedis_XI(0.0454),g:Clostridium_XII(0.0119);
OTU325	d:Bacteria(1.0000),p:Firmicutes(0.9985),c:Clostridia(0.9631),o:Clostridiales(0.9317),f:Lachnospiraceae(0.7676),g:Clostridium_XlVa(0.5327);
OTU326	d:Bacteria(1.0000),p:Gemmatimonadetes(0.9802),c:Gemmatimonadetes(0.8562),o:Gemmatimonadales(0.5540),f:Gemmatimonadaceae(0.3872),g:Gemmatimonas(0.1150);
OTU327	d:Bacteria(1.0000),p:Firmicutes(0.9329),c:Clostridia(0.3967),o:Clostridiales(0.1942),f:Clostridiaceae_1(0.0668),g:Clostridium_sensu_stricto(0.0143);
OTU328	d:Bacteria(1.0000),p:Firmicutes(0.9990),c:Erysipelotrichia(0.9741),o:Erysipelotrichales(0.9672),f:Erysipelotrichaceae(0.9191),g:Erysipelotrichaceae_incertae_sedis(0.8158);
OTU329	d:Bacteria(1.0000),p:Firmicutes(0.9986),c:Clostridia(0.9926),o:Clostridiales(0.9820),f:Eubacteriaceae(0.9533),g:Eubacterium(0.9533);
OTU330	d:Bacteria(1.0000),p:Firmicutes(0.9970),c:Clostridia(0.9207),o:Clostridiales(0.8197),f:Eubacteriaceae(0.4275),g:Eubacterium(0.1672);
OTU331	d:Bacteria(1.0000),p:Proteobacteria(0.9983),c:Betaproteobacteria(0.9850),o:Burkholderiales(0.9672),f:Sutterellaceae(0.9109),g:Sutterella(0.8502);
OTU332	d:Bacteria(1.0000),p:Firmicutes(0.9990),c:Negativicutes(0.9960),o:Selenomonadales(0.9960),f:Veillonellaceae(0.9939),g:Mitsuokella(0.9533);
OTU333	d:Bacteria(1.0000),p:Firmicutes(0.9994),c:Bacilli(0.9975),o:Lactobacillales(0.9975),f:Leuconostocaceae(0.9950),g:Weissella(0.9893);
OTU334	d:Bacteria(1.0000),p:Proteobacteria(1.0000),c:Betaproteobacteria(0.9933),o:Burkholderiales(0.9597),f:Comamonadaceae(0.9109),g:Diaphorobacter(0.7814);
OTU335	d:Bacteria(1.0000),p:Firmicutes(0.9992),c:Clostridia(0.9559),o:Clostridiales(0.9037),f:Lachnospiraceae(0.4677),g:Clostridium_XlVa(0.1150);
OTU336	d:Bacteria(1.0000),p:Proteobacteria(1.0000),c:Betaproteobacteria(0.9950),o:Burkholderiales(0.9799),f:Oxalobacteraceae(0.9357),g:Oxalobacter(0.8158);
OTU337	d:Bacteria(1.0000),p:Proteobacteria(0.9990),c:Betaproteobacteria(0.8654),o:Burkholderiales(0.5981),f:Comamonadaceae(0.4275),g:Schlegelella(0.0865);
OTU338	d:Bacteria(1.0000),p:Firmicutes(0.9946),c:Clostridia(0.9023),o:Clostridiales(0.7746),f:Ruminococcaceae(0.3470),g:Ruminococcus(0.0523);
OTU339	d:Bacteria(1.0000),p:Bacteroidetes(0.9802),c:Sphingobacteriia(0.5845),o:Sphingobacteriales(0.3031),f:Sphingobacteriaceae(0.1525),g:Parapedobacter(0.0143);
OTU340	d:Bacteria(1.0000),p:Firmicutes(0.9994),c:Erysipelotrichia(0.9983),o:Erysipelotrichales(0.9983),f:Erysipelotrichaceae(0.9980),g:Catenibacterium(0.4804);
OTU341	d:Bacteria(1.0000),p:Firmicutes(0.9989),c:Clostridia(0.9391),o:Clostridiales(0.8477),f:Lachnospiraceae(0.5804),g:Clostridium_XlVa(0.2194);
OTU342	d:Bacteria(1.0000),p:Firmicutes(0.9991),c:Clostridia(0.9668),o:Clostridiales(0.9457),f:Ruminococcaceae(0.4677),g:Butyricicoccus(0.2194);
OTU343	d:Bacteria(1.0000),p:Firmicutes(0.9914),c:Clostridia(0.8746),o:Clostridiales(0.5540),f:Ruminococcaceae(0.3068),g:Pseudoflavonifractor(0.0215);
OTU344	d:Bacteria(1.0000),p:Firmicutes(0.9984),c:Clostridia(0.9954),o:Clostridiales(0.9954),f:Eubacteriaceae(0.9109),g:Eubacterium(0.8502);
OTU345	d:Bacteria(1.0000),p:Actinobacteria(0.6840),c:Actinobacteria(0.3342),o:Coriobacteriales(0.1579),f:Coriobacteriaceae(0.0668),g:Paraeggerthella(0.0060);
OTU346	d:Bacteria(1.0000),p:Firmicutes(0.9996),c:Clostridia(0.9926),o:Clostridiales(0.9820),f:Lachnospiraceae(0.8778),g:Blautia(0.4804);
OTU347	d:Bacteria(1.0000),p:Proteobacteria(0.9990),c:Alphaproteobacteria(0.9668),o:Rhizobiales(0.7746),f:Methylocystaceae(0.4677),g:Methylosinus(0.1672);
OTU348	d:Bacteria(1.0000),p:Firmicutes(0.9954),c:Clostridia(0.9115),o:Clostridiales(0.8057),f:Lachnospiraceae(0.5804),g:Howardella(0.2716);
OTU349	d:Bacteria(1.0000),p:Proteobacteria(0.9999),c:Epsilonproteobacteria(0.9995),o:Campylobacterales(0.9977),f:Campylobacteraceae(0.9973),g:Campylobacter(0.9973);
OTU350	d:Bacteria(1.0000),p:Firmicutes(0.9802),c:Clostridia(0.8348),o:Clostridiales(0.4658),f:Ruminococcaceae(0.2665),g:Ethanoligenens(0.0191);
OTU351	d:Bacteria(1.0000),p:Proteobacteria(1.0000),c:Betaproteobacteria(0.9777),o:Burkholderiales(0.9693),f:Comamonadaceae(0.9191),g:Pelomonas(0.8158);
OTU352	d:Bacteria(1.0000),p:Deferribacteres(0.9999),c:Deferribacteres(0.9996),o:Deferribacterales(0.9996),f:Deferribacteraceae(0.9996),g:Deferribacter(0.9973);
OTU353	d:Bacteria(1.0000),p:Lentisphaerae(0.9993),c:Lentisphaeria(0.9559),o:Victivallales(0.9037),f:Victivallaceae(0.8778),g:Victivallis(0.7126);
OTU354	d:Bacteria(1.0000),p:Proteobacteria(0.9962),c:Deltaproteobacteria(0.8931),o:Desulfovibrionales(0.7305),f:Desulfovibrionaceae(0.5430),g:Desulfovibrio(0.2194);
OTU355	d:Bacteria(1.0000),p:Firmicutes(0.9802),c:Clostridia(0.8348),o:Clostridiales(0.4658),f:Clostridiaceae_2(0.1525),g:Alkaliphilus(0.0295);
OTU356	d:Bacteria(1.0000),p:Proteobacteria(0.9991),c:Alphaproteobacteria(0.9704),o:Rhizobiales(0.8617),f:Beijerinckiaceae(0.5804),g:Beijerinckia(0.3238);
OTU357	d:Bacteria(1.0000),p:Firmicutes(0.9914),c:Clostridia(0.8746),o:Clostridiales(0.5540),f:Ruminococcaceae(0.2665),g:Intestinimonas(0.0295);
OTU358	d:Bacteria(1.0000),p:Actinobacteria(1.0000),c:Actinobacteria(1.0000),o:Actinomycetales(1.0000),f:Intrasporangiaceae(0.9357),g:Tetrasphaera(0.7814);
OTU359	d:Bacteria(1.0000),p:Firmicutes(0.9992),c:Clostridia(0.9559),o:Clostridiales(0.9037),f:Ruminococcaceae(0.7302),g:Clostridium_IV(0.3238);
OTU360	d:Bacteria(1.0000),p:Firmicutes(0.9802),c:Clostridia(0.8470),o:Clostridiales(0.5099),f:Eubacteriaceae(0.1861),g:Eubacterium(0.0409);
OTU361	d:Bacteria(1.0000),p:Firmicutes(0.9992),c:Erysipelotrichia(0.9631),o:Erysipelotrichales(0.9317),f:Erysipelotrichaceae(0.8943),g:Erysipelotrichaceae_incertae_sedis(0.7814);
OTU363	d:Bacteria(1.0000),p:Actinobacteria(1.0000),c:Actinobacteria(1.0000),o:Actinomycetales(0.9981),f:Actinomycetaceae(0.9970),g:Varibaculum(0.9893);
OTU364	d:Bacteria(1.0000),p:Proteobacteria(1.0000),c:Alphaproteobacteria(1.0000),o:Rhizobiales(0.9962),f:Methylobacteriaceae(0.9871),g:Methylobacterium(0.9871);
OTU365	d:Bacteria(1.0000),p:Bacteroidetes(1.0000),c:Flavobacteriia(1.0000),o:Flavobacteriales(1.0000),f:Flavobacteriaceae(1.0000),g:Flavobacterium(0.9893);
OTU366	d:Bacteria(1.0000),p:Firmicutes(0.9998),c:Clostridia(0.9814),o:Clostridiales(0.9715),f:Lachnospiraceae(0.9026),g:Clostridium_XlVa(0.8158);
OTU367	d:Bacteria(1.0000),p:Firmicutes(0.9990),c:Clostridia(0.9115),o:Clostridiales(0.8057),f:Clostridiaceae_1(0.4677),g:Anaerosporobacter(0.2194);
OTU368	d:Bacteria(1.0000),p:Proteobacteria(0.9996),c:Gammaproteobacteria(0.9973),o:Pseudomonadales(0.9973),f:Moraxellaceae(0.9973),g:Enhydrobacter(0.9893);
OTU369	d:Bacteria(1.0000),p:Firmicutes(0.9999),c:Clostridia(0.9994),o:Clostridiales(0.9994),f:Clostridiales_Incertae_Sedis_XI(0.9992),g:Anaerococcus(0.9969);
OTU370	d:Bacteria(1.0000),p:Bacteroidetes(0.9970),c:Bacteroidia(0.8746),o:Bacteroidales(0.6422),f:Porphyromonadaceae(0.4275),g:Coprobacter(0.0295);
OTU371	d:Bacteria(1.0000),p:Actinobacteria(0.9986),c:Actinobacteria(0.9931),o:Coriobacteriales(0.9862),f:Coriobacteriaceae(0.9847),g:Olsenella(0.8846);
OTU372	d:Bacteria(1.0000),p:Acidobacteria(0.9988),c:Acidobacteria_Gp1(0.9814),g:Gp1(0.3238);
OTU373	d:Bacteria(1.0000),p:Firmicutes(0.4731),c:Erysipelotrichia(0.1500),o:Erysipelotrichales(0.0673),f:Erysipelotrichaceae(0.0218),g:Clostridium_XVIII(0.0077);
OTU374	d:Bacteria(1.0000),p:Firmicutes(0.9987),c:Clostridia(0.9922),o:Clostridiales(0.9778),f:Ruminococcaceae(0.9357),g:Oscillibacter(0.7470);
OTU375	d:Bacteria(1.0000),p:Actinobacteria(1.0000),c:Actinobacteria(1.0000),o:Actinomycetales(1.0000),f:Actinomycetaceae(0.9957),g:Actinomyces(0.9957);
OTU376	d:Bacteria(1.0000),p:Firmicutes(0.9093),c:Clostridia(0.7723),o:Clostridiales(0.3775),f:Clostridiales_Incertae_Sedis_III(0.1311),g:Caldicellulosiruptor(0.0215);
OTU377	d:Bacteria(1.0000),p:Firmicutes(0.9994),c:Clostridia(0.9981),o:Clostridiales(0.9981),f:Clostridiales_Incertae_Sedis_XI(0.9970),g:Peptoniphilus(0.9970);
OTU378	d:Bacteria(1.0000),p:Proteobacteria(1.0000),c:Alphaproteobacteria(0.9996),o:Sphingomonadales(0.9778),f:Sphingomonadaceae(0.9604),g:Sphingobium(0.7470);
OTU379	d:Bacteria(1.0000),p:Firmicutes(0.9093),c:Clostridia(0.6471),o:Clostridiales(0.3394),f:Gracilibacteraceae(0.1311),g:Lutispora(0.0215);
OTU380	d:Bacteria(1.0000),p:Firmicutes(0.8384),c:Clostridia(0.5845),o:Clostridiales(0.3031),f:Clostridiaceae_1(0.1097),g:Clostridium_sensu_stricto(0.0191);
OTU381	d:Bacteria(1.0000),p:Firmicutes(0.8147),c:Clostridia(0.5219),o:Clostridiales(0.2668),f:Ruminococcaceae(0.1097),g:Clostridium_IV(0.0143);
OTU382	d:Bacteria(1.0000),p:Proteobacteria(0.9999),c:Gammaproteobacteria(0.9970),o:Pseudomonadales(0.9970),f:Moraxellaceae(0.9970),g:Acinetobacter(0.9829);
OTU383	d:Bacteria(1.0000),p:Bacteroidetes(1.0000),c:Flavobacteriia(0.9973),o:Flavobacteriales(0.9973),f:Flavobacteriaceae(0.9972),g:Cloacibacterium(0.9829);
OTU384	d:Bacteria(1.0000),p:Firmicutes(0.9991),c:Clostridia(0.9668),o:Clostridiales(0.9457),f:Ruminococcaceae(0.8425),g:Clostridium_IV(0.4804);
OTU385	d:Bacteria(1.0000),p:Bacteroidetes(0.9802),c:Sphingobacteriia(0.6471),o:Sphingobacteriales(0.3394),f:Sphingobacteriaceae(0.1861),g:Pedobacter(0.0167);
OTU386	d:Bacteria(1.0000),p:Actinobacteria(0.9985),c:Actinobacteria(0.9958),o:Coriobacteriales(0.9958),f:Coriobacteriaceae(0.9929),g:Olsenella(0.9743);
OTU387	d:Bacteria(1.0000),p:Firmicutes(0.9990),c:Clostridia(0.9631),o:Clostridiales(0.9317),f:Ruminococcaceae(0.8778),g:Faecalibacterium(0.3760);
OTU388	d:Bacteria(1.0000),p:Proteobacteria(0.9987),c:Gammaproteobacteria(0.9886),o:Chromatiales(0.9457),f:Granulosicoccaceae(0.9026),g:Granulosicoccus(0.8158);
OTU389	d:Bacteria(1.0000),p:Lentisphaerae(0.9998),c:Lentisphaeria(0.9988),o:Victivallales(0.9988),f:Victivallaceae(0.9986),g:Victivallis(0.9986);
OTU390	d:Bacteria(1.0000),p:Bacteroidetes(0.9995),c:Bacteroidia(0.9985),o:Bacteroidales(0.9985),f:Porphyromonadaceae(0.9982),g:Butyricimonas(0.9982);
OTU391	d:Bacteria(1.0000),p:Lentisphaerae(0.4731),c:Lentisphaeria(0.0345),o:Victivallales(0.0136),f:Victivallaceae(0.0061),g:Victivallis(0.0043);
OTU393	d:Bacteria(1.0000),p:Bacteroidetes(0.9992),c:Bacteroidia(0.9391),o:Bacteroidales(0.8477),f:Porphyromonadaceae(0.6928),g:Coprobacter(0.1672);
OTU394	d:Bacteria(1.0000),p:Proteobacteria(0.9999),c:Deltaproteobacteria(0.9990),o:Syntrophobacterales(0.9954),f:Syntrophaceae(0.9908),g:Syntrophus(0.9829);
OTU395	d:Bacteria(1.0000),p:Firmicutes(0.9987),c:Clostridia(0.9922),o:Clostridiales(0.9778),f:Lachnospiraceae(0.9191),g:Clostridium_XlVb(0.7126);
OTU396	d:Bacteria(1.0000),p:Firmicutes(0.9990),c:Clostridia(0.9668),o:Clostridiales(0.9457),f:Ruminococcaceae(0.7676),g:Sporobacter(0.3238);
OTU397	d:Bacteria(1.0000),p:Actinobacteria(1.0000),c:Actinobacteria(1.0000),o:Actinomycetales(1.0000),f:Corynebacteriaceae(0.9871),g:Corynebacterium(0.9871);
OTU398	d:Bacteria(1.0000),p:Bacteroidetes(0.9988),c:Bacteroidia(0.9952),o:Bacteroidales(0.9952),f:Porphyromonadaceae(0.9857),g:Porphyromonas(0.9722);
OTU399	d:Bacteria(1.0000),p:Firmicutes(0.9986),c:Erysipelotrichia(0.9929),o:Erysipelotrichales(0.9841),f:Erysipelotrichaceae(0.9837),g:Solobacterium(0.9189);
OTU400	d:Bacteria(1.0000),p:Bacteroidetes(0.9985),c:Bacteroidia(0.9850),o:Bacteroidales(0.9736),f:Rikenellaceae(0.9274),g:Alistipes(0.8846);
OTU401	d:Bacteria(1.0000),p:Proteobacteria(1.0000),c:Gammaproteobacteria(1.0000),o:Pseudomonadales(0.9883),f:Pseudomonadaceae(0.9857),g:Pseudomonas(0.9533);
OTU402	d:Bacteria(1.0000),p:Firmicutes(0.9329),c:Clostridia(0.7097),o:Clostridiales(0.3775),f:Clostridiales_Incertae_Sedis_XII(0.1861),g:Acidaminobacter(0.0409);
OTU403	d:Bacteria(1.0000),p:Candidatus_Saccharibacteria(1.0000),g:Saccharibacteria_genera_incertae_sedis(1.0000);
OTU404	d:Bacteria(1.0000),p:Firmicutes(1.0000),c:Negativicutes(0.9970),o:Selenomonadales(0.9970),f:Veillonellaceae(0.9970),g:Megamonas(0.9722);
OTU405	d:Bacteria(1.0000),p:Firmicutes(0.5785),c:Clostridia(0.2725),o:Clostridiales(0.1218),f:Ruminococcaceae(0.0296),g:Ruminococcus(0.0077);
OTU406	d:Bacteria(1.0000),p:Firmicutes(0.9988),c:Clostridia(0.9299),o:Clostridiales(0.8337),f:Clostridiaceae_1(0.5430),g:Anaerosporobacter(0.3238);
OTU407	d:Bacteria(1.0000),p:Bacteroidetes(0.9984),c:Bacteroidia(0.9449),o:Bacteroidales(0.8617),f:Porphyromonadaceae(0.7676),g:Barnesiella(0.0751);
OTU408	d:Bacteria(1.0000),p:Actinobacteria(0.9987),c:Actinobacteria(0.9958),o:Coriobacteriales(0.9958),f:Coriobacteriaceae(0.9929),g:Cryptobacterium(0.9807);
OTU409	d:Bacteria(1.0000),p:Firmicutes(0.9988),c:Clostridia(0.9966),o:Clostridiales(0.9966),f:Lachnospiraceae(0.9919),g:Cellulosilyticum(0.9189);
OTU411	d:Bacteria(1.0000),p:Firmicutes(0.2622),c:Clostridia(0.0888),o:Clostridiales(0.0400),f:Clostridiales_Incertae_Sedis_XII(0.0140),g:Guggenheimella(0.0060);
OTU412	d:Bacteria(1.0000),p:Firmicutes(0.8384),c:Clostridia(0.3342),o:Clostridiales(0.1579),f:Eubacteriaceae(0.0668),g:Alkalibaculum(0.0143);
OTU413	d:Bacteria(1.0000),p:Firmicutes(1.0000),c:Clostridia(1.0000),o:Clostridiales(1.0000),f:Clostridiales_Incertae_Sedis_XI(1.0000),g:Anaerococcus(0.9977);
OTU414	d:Bacteria(1.0000),p:Firmicutes(0.9566),c:Clostridia(0.8470),o:Clostridiales(0.5099),f:Ruminococcaceae(0.2263),g:Clostridium_IV(0.0167);
OTU415	d:Bacteria(1.0000),p:Lentisphaerae(0.9985),c:Lentisphaeria(0.9933),o:Victivallales(0.9883),f:Victivallaceae(0.9857),g:Victivallis(0.9850);
OTU416	d:Bacteria(1.0000),p:Firmicutes(0.6840),c:Clostridia(0.3342),o:Clostridiales(0.1579),f:Lachnospiraceae(0.0218),g:Lachnospiracea_incertae_sedis(0.0077);
OTU417	d:Bacteria(1.0000),p:Firmicutes(0.7911),c:Clostridia(0.4593),o:Clostridiales(0.2305),f:Clostridiaceae_4(0.0296),g:Thermotalea(0.0094);
OTU418	d:Bacteria(1.0000),p:Firmicutes(0.9970),c:Clostridia(0.9449),o:Clostridiales(0.8617),f:Ruminococcaceae(0.4275),g:Ruminococcus(0.0865);
OTU419	d:Bacteria(1.0000),p:Firmicutes(0.1875),c:Clostridia(0.0345),o:Clostridiales(0.0136),f:Clostridiales_Incertae_Sedis_XII(0.0061),g:Guggenheimella(0.0043);
OTU420	d:Bacteria(1.0000),p:Bacteroidetes(0.9987),c:Bacteroidia(0.9741),o:Bacteroidales(0.9672),f:Rikenellaceae(0.9109),g:Alistipes(0.8502);
OTU421	d:Bacteria(1.0000),p:Firmicutes(0.9954),c:Clostridia(0.9207),o:Clostridiales(0.8197),f:Ruminococcaceae(0.5055),g:Clostridium_IV(0.0523);
OTU422	d:Bacteria(1.0000),p:Firmicutes(0.7674),c:Bacilli(0.2725),o:Lactobacillales(0.1218),f:Lactobacillaceae(0.0454),g:Lactobacillus(0.0119);
OTU423	d:Bacteria(1.0000),p:Bacteroidetes(0.9938),c:Bacteroidia(0.8562),o:Bacteroidales(0.5540),f:Porphyromonadaceae(0.1525),g:Paludibacter(0.0295);
OTU424	d:Bacteria(0.9753),p:Bacteroidetes(0.7674),c:Sphingobacteriia(0.0345),o:Sphingobacteriales(0.0136),f:Sphingobacteriaceae(0.0061),g:Mucilaginibacter(0.0031);
OTU425	d:Bacteria(1.0000),p:Aquificae(0.9991),c:Aquificae(0.9975),o:Aquificales(0.9975),f:Hydrogenothermaceae(0.9975),g:Sulfurihydrogenibium(0.9850);
OTU426	d:Bacteria(1.0000),p:Firmicutes(0.9989),c:Clostridia(0.9631),o:Clostridiales(0.9317),f:Lachnospiraceae(0.6179),g:Blautia(0.2194);
OTU427	d:Bacteria(1.0000),p:Actinobacteria(0.9999),c:Actinobacteria(0.9991),o:Actinomycetales(0.9991),f:Microbacteriaceae(0.8778),g:Leifsonia(0.6438);
OTU428	d:Bacteria(1.0000),p:Proteobacteria(1.0000),c:Epsilonproteobacteria(1.0000),o:Campylobacterales(0.9987),f:Campylobacteraceae(0.9979),g:Campylobacter(0.9979);
OTU429	d:Bacteria(1.0000),p:Firmicutes(0.9986),c:Negativicutes(0.9952),o:Selenomonadales(0.9952),f:Veillonellaceae(0.9898),g:Veillonella(0.9722);
OTU430	d:Bacteria(1.0000),p:Firmicutes(0.9986),c:Bacilli(0.9933),o:Bacillales(0.9883),f:Paenibacillaceae_1(0.9770),g:Paenibacillus(0.9701);
OTU431	d:Bacteria(1.0000),p:Tenericutes(0.9093),c:Mollicutes(0.7723),o:Acholeplasmatales(0.3775),f:Acholeplasmataceae(0.2263),g:Acholeplasma(0.0523);
OTU432	d:Bacteria(1.0000),p:Firmicutes(0.9990),c:Negativicutes(0.9970),o:Selenomonadales(0.9970),f:Veillonellaceae(0.9970),g:Veillonella(0.9850);
OTU433	d:Bacteria(1.0000),p:Firmicutes(0.9093),c:Clostridia(0.7723),o:Clostridiales(0.4216),f:Lachnospiraceae(0.1097),g:Coprococcus(0.0191);
OTU435	d:Bacteria(1.0000),p:Firmicutes(0.9999),c:Clostridia(0.9954),o:Clostridiales(0.9954),f:Lachnospiraceae(0.9274),g:Blautia(0.9189);
OTU436	d:Bacteria(1.0000),p:Firmicutes(0.9914),c:Clostridia(0.8746),o:Clostridiales(0.6422),f:Ruminococcaceae(0.4275),g:Gemmiger(0.0167);
OTU437	d:Bacteria(1.0000),p:Firmicutes(0.6840),c:Clostridia(0.3342),o:Clostridiales(0.1579),f:Clostridiaceae_4(0.0296),g:Thermotalea(0.0094);
OTU438	d:Bacteria(1.0000),p:Proteobacteria(0.5785),c:Alphaproteobacteria(0.2725),o:Rhodospirillales(0.0673),f:Rhodospirillaceae(0.0218),g:Novispirillum(0.0077);
OTU439	d:Bacteria(1.0000),p:Firmicutes(0.9999),c:Clostridia(0.9954),o:Clostridiales(0.9954),f:Lachnospiraceae(0.9847),g:Roseburia(0.9701);
OTU440	d:Bacteria(1.0000),p:Firmicutes(0.9093),c:Bacilli(0.5219),o:Bacillales(0.2668),f:Bacillaceae_1(0.1311),g:Bacillus(0.0215);
OTU441	d:Bacteria(1.0000),p:Bacteroidetes(0.9998),c:Bacteroidia(0.9979),o:Bacteroidales(0.9979),f:Porphyromonadaceae(0.9975),g:Coprobacter(0.9970);
OTU442	d:Bacteria(1.0000),p:Bacteroidetes(0.9566),c:Sphingobacteriia(0.2725),o:Sphingobacteriales(0.1218),f:Sphingobacteriaceae(0.0454),g:Solitalea(0.0119);
OTU443	d:Bacteria(1.0000),p:Actinobacteria(1.0000),c:Actinobacteria(0.9997),o:Actinomycetales(0.9997),f:Actinomycetaceae(0.9908),g:Actinobaculum(0.9893);
OTU444	d:Bacteria(1.0000),p:Firmicutes(0.8147),c:Clostridia(0.5219),o:Clostridiales(0.1579),f:Ruminococcaceae(0.0668),g:Intestinimonas(0.0119);
OTU445	d:Bacteria(1.0000),p:Firmicutes(0.9994),c:Clostridia(0.9983),o:Clostridiales(0.9983),f:Clostridiales_Incertae_Sedis_XI(0.9977),g:Peptoniphilus(0.9977);
OTU446	d:Bacteria(1.0000),p:Firmicutes(0.8384),c:Clostridia(0.5845),o:Clostridiales(0.3031),f:Ruminococcaceae(0.1311),g:Ruminococcus(0.0191);
OTU447	d:Bacteria(1.0000),p:Firmicutes(0.9329),c:Clostridia(0.7723),o:Clostridiales(0.4216),f:Clostridiaceae_2(0.1525),g:Alkaliphilus(0.0295);
OTU448	d:Bacteria(1.0000),p:Firmicutes(0.9985),c:Clostridia(0.9933),o:Clostridiales(0.9883),f:Ruminococcaceae(0.9837),g:Oscillibacter(0.8502);
OTU449	d:Bacteria(1.0000),p:Firmicutes(0.8147),c:Clostridia(0.5219),o:Clostridiales(0.2668),f:Lachnospiraceae(0.0668),g:Coprococcus(0.0143);
OTU450	d:Bacteria(1.0000),p:Bacteroidetes(0.9998),c:Bacteroidia(0.9931),o:Bacteroidales(0.9862),f:Porphyromonadaceae(0.9847),g:Parabacteroides(0.9722);
OTU451	d:Bacteria(1.0000),p:Firmicutes(1.0000),c:Negativicutes(0.9972),o:Selenomonadales(0.9972),f:Veillonellaceae(0.9972),g:Selenomonas(0.8158);
OTU452	d:Bacteria(1.0000),p:Firmicutes(0.9989),c:Bacilli(0.9952),o:Lactobacillales(0.9778),f:Carnobacteriaceae(0.9191),g:Granulicatella(0.8846);
OTU453	d:Bacteria(1.0000),p:Firmicutes(0.9990),c:Negativicutes(0.9964),o:Selenomonadales(0.9964),f:Veillonellaceae(0.9960),g:Anaeroglobus(0.9829);
OTU454	d:Bacteria(1.0000),p:Proteobacteria(0.9999),c:Gammaproteobacteria(0.9939),o:Enterobacteriales(0.9597),f:Enterobacteriaceae(0.9109),g:Morganella(0.7126);
OTU455	d:Bacteria(1.0000),p:Firmicutes(0.9802),c:Clostridia(0.7723),o:Clostridiales(0.4216),f:Clostridiaceae_1(0.1861),g:Clostridium_sensu_stricto(0.0409);
OTU456	d:Bacteria(1.0000),p:Firmicutes(0.9922),c:Clostridia(0.8838),o:Clostridiales(0.6422),f:Gracilibacteraceae(0.3068),g:Lutispora(0.0751);
OTU457	d:Bacteria(1.0000),p:Firmicutes(0.9986),c:Clostridia(0.9299),o:Clostridiales(0.8337),f:Clostridiaceae_1(0.6179),g:Anaerosporobacter(0.4282);
OTU458	d:Bacteria(1.0000),p:Firmicutes(0.9922),c:Erysipelotrichia(0.8931),o:Erysipelotrichales(0.7305),f:Erysipelotrichaceae(0.5430),g:Erysipelotrichaceae_incertae_sedis(0.3238);
OTU459	d:Bacteria(1.0000),p:Firmicutes(0.9986),c:Clostridia(0.9814),o:Clostridiales(0.9715),f:Lachnospiraceae(0.8778),g:Moryella(0.4282);
OTU460	d:Bacteria(1.0000),p:Firmicutes(0.8147),c:Erysipelotrichia(0.5219),o:Erysipelotrichales(0.2668),f:Erysipelotrichaceae(0.1311),g:Holdemania(0.0191);
OTU461	d:Bacteria(1.0000),p:Bacteroidetes(0.9999),c:Cytophagia(0.9958),o:Cytophagales(0.9958),f:Cytophagaceae(0.9957),g:Cytophaga(0.9957);
OTU462	d:Bacteria(1.0000),p:Fusobacteria(1.0000),c:Fusobacteriia(1.0000),o:Fusobacteriales(1.0000),f:Fusobacteriaceae(1.0000),g:Fusobacterium(0.9786);
OTU463	d:Bacteria(1.0000),p:Firmicutes(0.9983),c:Clostridia(0.9954),o:Clostridiales(0.9954),f:Clostridiales_Incertae_Sedis_XI(0.9857),g:Peptoniphilus(0.9829);
OTU464	d:Bacteria(1.0000),p:Firmicutes(0.9994),c:Clostridia(0.9975),o:Clostridiales(0.9975),f:Lachnospiraceae(0.9975),g:Howardella(0.9973);
OTU465	d:Bacteria(1.0000),p:Firmicutes(1.0000),c:Clostridia(1.0000),o:Clostridiales(1.0000),f:Clostridiales_Incertae_Sedis_XIII(0.9957),g:Mogibacterium(0.9957);
OTU466	d:Bacteria(1.0000),p:Actinobacteria(1.0000),c:Actinobacteria(1.0000),o:Actinomycetales(1.0000),f:Corynebacteriaceae(0.9893),g:Corynebacterium(0.9893);
OTU467	d:Bacteria(1.0000),p:Firmicutes(0.9984),c:Clostridia(0.9947),o:Clostridiales(0.9947),f:Clostridiaceae_1(0.9191),g:Clostridium_sensu_stricto(0.8846);
OTU468	d:Bacteria(1.0000),p:Firmicutes(0.9989),c:Clostridia(0.9595),o:Clostridiales(0.9177),f:Lachnospiraceae(0.5430),g:Roseburia(0.3238);
OTU469	d:Bacteria(1.0000),p:Proteobacteria(0.5785),c:Alphaproteobacteria(0.2113),o:Rhodospirillales(0.0136),f:Rhodospirillaceae(0.0061),g:Insolitispirillum(0.0034);
OTU470	d:Bacteria(1.0000),p:Firmicutes(0.9991),c:Clostridia(0.9704),o:Clostridiales(0.9597),f:Lachnospiraceae(0.7302),g:Clostridium_XlVa(0.3238);
OTU471	d:Bacteria(1.0000),p:Firmicutes(0.9946),c:Clostridia(0.9207),o:Clostridiales(0.8197),f:Ruminococcaceae(0.5055),g:Clostridium_IV(0.0637);
OTU472	d:Bacteria(1.0000),p:Firmicutes(0.9990),c:Bacilli(0.9956),o:Bacillales(0.9954),f:Bacillales_Incertae_Sedis_XII(0.9786),g:Exiguobacterium(0.9786);
OTU473	d:Bacteria(1.0000),p:Firmicutes(0.9938),c:Clostridia(0.8931),o:Clostridiales(0.7305),f:Clostridiales_Incertae_Sedis_XIII(0.3068),g:Mogibacterium(0.0751);
OTU474	d:Bacteria(1.0000),p:Firmicutes(0.9970),c:Negativicutes(0.9299),o:Selenomonadales(0.8337),f:Veillonellaceae(0.6928),g:Dialister(0.1672);
OTU475	d:Bacteria(1.0000),p:Bacteroidetes(0.9987),c:Bacteroidia(0.9741),o:Bacteroidales(0.9672),f:Porphyromonadaceae(0.9109),g:Petrimonas(0.4282);
OTU476	d:Bacteria(1.0000),p:Bacteroidetes(0.9999),c:Bacteroidia(0.9994),o:Bacteroidales(0.9994),f:Bacteroidaceae(0.9914),g:Bacteroides(0.9914);
OTU477	d:Bacteria(1.0000),p:Actinobacteria(0.9999),c:Actinobacteria(0.9991),o:Actinomycetales(0.9960),f:Actinomycetaceae(0.9847),g:Actinomyces(0.9829);
OTU478	d:Bacteria(1.0000),p:Firmicutes(0.9992),c:Clostridia(0.9631),o:Clostridiales(0.9317),f:Ruminococcaceae(0.7302),g:Ruminococcus(0.2716);
OTU479	d:Bacteria(1.0000),p:Firmicutes(0.9990),c:Clostridia(0.9741),o:Clostridiales(0.9672),f:Ruminococcaceae(0.8943),g:Clostridium_IV(0.4804);
OTU480	d:Bacteria(1.0000),p:Firmicutes(0.9993),c:Clostridia(0.9486),o:Clostridiales(0.8757),f:Ruminococcaceae(0.6179),g:Sporobacter(0.1672);
OTU481	d:Bacteria(1.0000),p:Firmicutes(0.9990),c:Clostridia(0.9559),o:Clostridiales(0.9037),f:Lachnospiraceae(0.6928),g:Blautia(0.2716);
OTU482	d:Bacteria(1.0000),p:Bacteroidetes(0.9998),c:Bacteroidia(0.9987),o:Bacteroidales(0.9987),f:Prevotellaceae(0.9979),g:Prevotella(0.9971);
OTU483	d:Bacteria(1.0000),p:Bacteroidetes(1.0000),c:Bacteroidia(1.0000),o:Bacteroidales(1.0000),f:Prevotellaceae(0.9978),g:Prevotella(0.9969);
OTU484	d:Bacteria(1.0000),p:Firmicutes(0.9802),c:Erysipelotrichia(0.8562),o:Erysipelotrichales(0.5540),f:Erysipelotrichaceae(0.3872),g:Clostridium_XVIII(0.0215);
OTU485	d:Bacteria(1.0000),p:Bacteroidetes(0.9329),c:Sphingobacteriia(0.2725),o:Sphingobacteriales(0.1218),f:Sphingobacteriaceae(0.0454),g:Parapedobacter(0.0119);
OTU486	d:Bacteria(1.0000),p:Actinobacteria(0.9999),c:Actinobacteria(0.9995),o:Actinomycetales(0.9962),f:Microbacteriaceae(0.9274),g:Pseudoclavibacter(0.9189);
OTU487	d:Bacteria(1.0000),p:Firmicutes(0.5785),c:Erysipelotrichia(0.2725),o:Erysipelotrichales(0.1218),f:Erysipelotrichaceae(0.0454),g:Clostridium_XVIII(0.0119);
OTU489	d:Bacteria(1.0000),p:Firmicutes(0.9986),c:Clostridia(0.9741),o:Clostridiales(0.9672),f:Lachnospiraceae(0.8051),g:Clostridium_XlVa(0.6438);
OTU490	d:Bacteria(1.0000),p:Firmicutes(0.9930),c:Clostridia(0.8746),o:Clostridiales(0.6422),f:Clostridiales_Incertae_Sedis_XIII(0.2665),g:Mogibacterium(0.0637);
OTU491	d:Bacteria(1.0000),p:Proteobacteria(0.9987),c:Gammaproteobacteria(0.9954),o:Aeromonadales(0.9954),f:Succinivibrionaceae(0.9898),g:Succinivibrio(0.9829);
OTU492	d:Bacteria(1.0000),p:Actinobacteria(0.9992),c:Actinobacteria(0.9631),o:Actinomycetales(0.8617),f:Micromonosporaceae(0.4677),g:Pilimelia(0.1672);
OTU493	d:Bacteria(1.0000),p:Cyanobacteria/Chloroplast(0.9998),c:Chloroplast(0.9987),f:Chloroplast(0.9987),g:Streptophyta(0.9914);
OTU494	d:Bacteria(1.0000),p:Firmicutes(0.5785),c:Clostridia(0.2113),o:Clostridiales(0.0945),f:Lachnospiraceae(0.0218),g:Coprococcus(0.0077);
OTU495	d:Bacteria(1.0000),p:Bacteroidetes(0.9998),c:Bacteroidia(0.9975),o:Bacteroidales(0.9975),f:Rikenellaceae(0.9975),g:Alistipes(0.9974);
OTU496	d:Bacteria(1.0000),p:Bacteroidetes(0.8620),c:Sphingobacteriia(0.2725),o:Sphingobacteriales(0.1218),f:Sphingobacteriaceae(0.0454),g:Pedobacter(0.0094);
OTU497	d:Bacteria(1.0000),p:Firmicutes(0.9970),c:Clostridia(0.8931),o:Clostridiales(0.7305),f:Lachnospiraceae(0.1861),g:Syntrophococcus(0.0409);
OTU498	d:Bacteria(1.0000),p:Bacteroidetes(1.0000),c:Bacteroidia(1.0000),o:Bacteroidales(1.0000),f:Bacteroidaceae(0.9968),g:Bacteroides(0.9968);
OTU499	d:Bacteria(1.0000),p:Actinobacteria(1.0000),c:Actinobacteria(1.0000),o:Actinomycetales(1.0000),f:Actinomycetaceae(0.9898),g:Trueperella(0.9829);
OTU500	d:Bacteria(1.0000),p:Firmicutes(0.9802),c:Clostridia(0.8470),o:Clostridiales(0.5099),f:Clostridiales_Incertae_Sedis_XIII(0.1861),g:Anaerovorax(0.0409);
OTU502	d:Bacteria(1.0000),p:Firmicutes(0.9995),c:Clostridia(0.9777),o:Clostridiales(0.9693),f:Lachnospiraceae(0.8425),g:Clostridium_XlVa(0.6782);
OTU503	d:Bacteria(1.0000),p:Firmicutes(0.9914),c:Erysipelotrichia(0.8838),o:Erysipelotrichales(0.6864),f:Erysipelotrichaceae(0.5055),g:Erysipelotrichaceae_incertae_sedis(0.2716);
OTU504	d:Bacteria(1.0000),p:Firmicutes(0.2622),c:Clostridia(0.0888),o:Clostridiales(0.0400),f:Clostridiaceae_3(0.0042),g:Brassicibacter(0.0034);
OTU505	d:Bacteria(1.0000),p:Firmicutes(0.7911),c:Clostridia(0.3967),o:Clostridiales(0.1579),f:Clostridiales_Incertae_Sedis_XVIII(0.0668),g:Symbiobacterium(0.0143);
OTU506	d:Bacteria(1.0000),p:Bacteroidetes(0.9994),c:Bacteroidia(0.9983),o:Bacteroidales(0.9983),f:Bacteroidaceae(0.8943),g:Bacteroides(0.7814);
OTU507	d:Bacteria(1.0000),p:Chrysiogenetes(0.9994),c:Chrysiogenetes(0.9983),o:Chrysiogenales(0.9983),f:Chrysiogenaceae(0.9980),g:Desulfurispirillum(0.9893);
OTU508	d:Bacteria(1.0000),p:Bacteroidetes(0.9995),c:Bacteroidia(0.9985),o:Bacteroidales(0.9985),f:Porphyromonadaceae(0.9837),g:Parabacteroides(0.8158);
OTU509	d:Bacteria(1.0000),p:Bacteroidetes(0.9993),c:Bacteroidia(0.9933),o:Bacteroidales(0.9883),f:Prevotellaceae(0.8861),g:Prevotella(0.7470);
OTU510	d:Bacteria(1.0000),p:Proteobacteria(0.4731),c:Deltaproteobacteria(0.2113),o:Bdellovibrionales(0.0945),f:Bdellovibrionaceae(0.0296),g:Vampirovibrio(0.0094);
OTU511	d:Bacteria(1.0000),p:Proteobacteria(1.0000),c:Gammaproteobacteria(1.0000),o:Xanthomonadales(0.9883),f:Xanthomonadaceae(0.9857),g:Luteimonas(0.9701);
OTU512	d:Bacteria(1.0000),p:Firmicutes(0.8857),c:Clostridia(0.6471),o:Clostridiales(0.3394),f:Clostridiaceae_2(0.0883),g:Alkaliphilus(0.0167);
OTU513	d:Bacteria(1.0000),p:Firmicutes(0.9991),c:Clostridia(0.9970),o:Clostridiales(0.9970),f:Clostridiaceae_1(0.9898),g:Clostridium_sensu_stricto(0.9893);
OTU514	d:Bacteria(1.0000),p:Firmicutes(0.9978),c:Clostridia(0.9391),o:Clostridiales(0.8477),f:Ruminococcaceae(0.6179),g:Oscillibacter(0.0751);
OTU515	d:Bacteria(1.0000),p:Firmicutes(0.1651),c:Erysipelotrichia(0.0315),o:Erysipelotrichales(0.0123),f:Erysipelotrichaceae(0.0042),g:Erysipelothrix(0.0034);
OTU516	d:Bacteria(1.0000),p:Firmicutes(0.7911),c:Clostridia(0.3967),o:Clostridiales(0.1942),f:Clostridiaceae_3(0.0218),g:Brassicibacter(0.0077);
OTU517	d:Bacteria(1.0000),p:Firmicutes(0.9991),c:Clostridia(0.9449),o:Clostridiales(0.8617),f:Lachnospiraceae(0.6928),g:Clostridium_XlVb(0.5327);
OTU518	d:Bacteria(1.0000),p:Firmicutes(0.9983),c:Clostridia(0.9952),o:Clostridiales(0.9952),f:Clostridiales_Incertae_Sedis_XI(0.9888),g:Parvimonas(0.9850);
OTU519	d:Bacteria(1.0000),p:Firmicutes(0.9997),c:Clostridia(0.9926),o:Clostridiales(0.9820),f:Lachnospiraceae(0.8943),g:Blautia(0.5327);
OTU520	d:Bacteria(1.0000),p:Bacteroidetes(0.9996),c:Bacteroidia(0.9986),o:Bacteroidales(0.9986),f:Prevotellaceae(0.9978),g:Alloprevotella(0.9974);
OTU522	d:Bacteria(1.0000),p:Firmicutes(0.9983),c:Bacilli(0.9939),o:Bacillales(0.9820),f:Bacillaceae_1(0.8425),g:Bacillus(0.6782);
OTU523	d:Bacteria(1.0000),p:Firmicutes(0.9907),c:Clostridia(0.8470),o:Clostridiales(0.5099),f:Clostridiaceae_4(0.1311),g:Thermotalea(0.0215);
OTU524	d:Bacteria(1.0000),p:Tenericutes(0.9930),c:Mollicutes(0.9023),o:Anaeroplasmatales(0.5540),f:Anaeroplasmataceae(0.3872),g:Anaeroplasma(0.1150);
OTU525	d:Bacteria(1.0000),p:Firmicutes(0.9998),c:Clostridia(0.9933),o:Clostridiales(0.9883),f:Lachnospiraceae(0.9109),g:Blautia(0.6438);
OTU526	d:Bacteria(1.0000),p:Firmicutes(0.9992),c:Negativicutes(0.9958),o:Selenomonadales(0.9958),f:Veillonellaceae(0.9929),g:Selenomonas(0.9829);
OTU527	d:Bacteria(1.0000),p:Firmicutes(0.9930),c:Clostridia(0.8470),o:Clostridiales(0.5099),f:Lachnospiraceae(0.1861),g:Hespellia(0.0295);
OTU528	d:Bacteria(1.0000),p:Firmicutes(0.9983),c:Clostridia(0.9922),o:Clostridiales(0.9778),f:Lachnospiraceae(0.9191),g:Pseudobutyrivibrio(0.6438);
OTU529	d:Bacteria(1.0000),p:Firmicutes(0.9986),c:Negativicutes(0.9926),o:Selenomonadales(0.9820),f:Veillonellaceae(0.9770),g:Selenomonas(0.4282);
OTU530	d:Bacteria(1.0000),p:Bacteroidetes(0.9988),c:Bacteroidia(0.9956),o:Bacteroidales(0.9956),f:Porphyromonadaceae(0.9914),g:Butyricimonas(0.9914);
OTU531	d:Bacteria(1.0000),p:Proteobacteria(1.0000),c:Gammaproteobacteria(0.9973),o:Pseudomonadales(0.9973),f:Moraxellaceae(0.9973),g:Moraxella(0.9972);
OTU532	d:Bacteria(1.0000),p:Firmicutes(0.9993),c:Clostridia(0.9486),o:Clostridiales(0.8757),f:Ruminococcaceae(0.6928),g:Clostridium_IV(0.0751);
OTU533	d:Bacteria(1.0000),p:Firmicutes(0.9986),c:Clostridia(0.9704),o:Clostridiales(0.9597),f:Lachnospiraceae(0.7302),g:Clostridium_XlVa(0.4804);
OTU534	d:Bacteria(1.0000),p:Firmicutes(0.9988),c:Clostridia(0.9299),o:Clostridiales(0.8337),f:Clostridiaceae_1(0.4677),g:Anaerosporobacter(0.2194);
OTU535	d:Bacteria(1.0000),p:Firmicutes(0.9988),c:Clostridia(0.9704),o:Clostridiales(0.9597),f:Lachnospiraceae(0.6553),g:Clostridium_XlVa(0.4282);
OTU536	d:Bacteria(1.0000),p:Proteobacteria(0.9999),c:Gammaproteobacteria(0.9995),o:Xanthomonadales(0.9820),f:Xanthomonadaceae(0.9770),g:Pseudoxanthomonas(0.9701);
OTU537	d:Bacteria(1.0000),p:Proteobacteria(0.9995),c:Betaproteobacteria(0.9956),o:Burkholderiales(0.9904),f:Burkholderiaceae(0.9701),g:Ralstonia(0.9701);
OTU538	d:Bacteria(1.0000),p:Proteobacteria(0.9999),c:Alphaproteobacteria(0.9990),o:Rhizobiales(0.9799),f:Beijerinckiaceae(0.8051),g:Beijerinckia(0.6438);
OTU539	d:Bacteria(1.0000),p:Proteobacteria(0.9996),c:Gammaproteobacteria(0.9929),o:Pasteurellales(0.9841),f:Pasteurellaceae(0.9837),g:Haemophilus(0.6095);
OTU540	d:Bacteria(1.0000),p:Bacteroidetes(0.7674),c:Bacteroidia(0.1500),o:Bacteroidales(0.0673),f:Porphyromonadaceae(0.0218),g:Parabacteroides(0.0043);
OTU541	d:Bacteria(1.0000),p:Fusobacteria(0.9999),c:Fusobacteriia(0.9996),o:Fusobacteriales(0.9996),f:Fusobacteriaceae(0.9994),g:Fusobacterium(0.9786);
OTU542	d:Bacteria(1.0000),p:Firmicutes(0.9093),c:Clostridia(0.4593),o:Clostridiales(0.2305),f:Lachnospiraceae(0.0668),g:Clostridium_XlVa(0.0143);
OTU543	d:Bacteria(1.0000),p:Firmicutes(0.9093),c:Clostridia(0.7723),o:Clostridiales(0.3394),f:Ruminococcaceae(0.1311),g:Intestinimonas(0.0143);
OTU544	d:Bacteria(1.0000),p:Firmicutes(0.9938),c:Clostridia(0.8838),o:Clostridiales(0.6864),f:Lachnospiraceae(0.2665),g:Cellulosilyticum(0.0637);
OTU546	d:Bacteria(1.0000),p:Firmicutes(0.9970),c:Clostridia(0.9115),o:Clostridiales(0.8057),f:Ruminococcaceae(0.5430),g:Clostridium_IV(0.0865);
OTU547	d:Bacteria(1.0000),p:Firmicutes(0.9914),c:Clostridia(0.8838),o:Clostridiales(0.6864),f:Ruminococcaceae(0.3872),g:Clostridium_IV(0.0409);
OTU550	d:Bacteria(1.0000),p:Actinobacteria(1.0000),c:Actinobacteria(1.0000),o:Actinomycetales(0.9968),f:Micrococcaceae(0.9837),g:Kocuria(0.9189);
OTU551	d:Bacteria(1.0000),p:Firmicutes(0.9985),c:Clostridia(0.9926),o:Clostridiales(0.9820),f:Lachnospiraceae(0.8861),g:Blautia(0.6095);
OTU552	d:Bacteria(1.0000),p:Firmicutes(0.9988),c:Clostridia(0.9486),o:Clostridiales(0.8757),f:Lachnospiraceae(0.7302),g:Clostridium_XlVa(0.3760);
OTU553	d:Bacteria(1.0000),p:Actinobacteria(0.9993),c:Actinobacteria(0.9975),o:Coriobacteriales(0.9975),f:Coriobacteriaceae(0.9975),g:Atopobium(0.9957);
OTU554	d:Bacteria(1.0000),p:Actinobacteria(0.9978),c:Actinobacteria(0.9391),o:Coriobacteriales(0.8477),f:Coriobacteriaceae(0.7302),g:Enterorhabdus(0.2716);
OTU555	d:Bacteria(1.0000),p:Bacteroidetes(0.9998),c:Bacteroidia(0.9964),o:Bacteroidales(0.9964),f:Prevotellaceae(0.9857),g:Paraprevotella(0.9850);
OTU556	d:Bacteria(1.0000),p:Firmicutes(0.9990),c:Clostridia(0.9974),o:Clostridiales(0.9974),f:Clostridiales_Incertae_Sedis_XI(0.9974),g:Anaerococcus(0.9533);
OTU558	d:Bacteria(1.0000),p:Firmicutes(0.9998),c:Clostridia(0.9947),o:Clostridiales(0.9947),f:Peptostreptococcaceae(0.9533),g:Clostridium_XI(0.9533);
OTU559	d:Bacteria(1.0000),p:Bacteroidetes(0.9907),c:Sphingobacteriia(0.6471),o:Sphingobacteriales(0.3394),f:Sphingobacteriaceae(0.1861),g:Pedobacter(0.0167);
OTU560	d:Bacteria(0.9753),p:Bacteroidetes(0.5785),c:Sphingobacteriia(0.0315),o:Sphingobacteriales(0.0123),f:Sphingobacteriaceae(0.0042),g:Sphingobacterium(0.0034);
OTU561	d:Bacteria(1.0000),p:Cyanobacteria/Chloroplast(0.8857),c:Chloroplast(0.5219),f:Chloroplast(0.1311),g:Streptophyta(0.0143);
OTU562	d:Bacteria(1.0000),p:Proteobacteria(0.9984),c:Gammaproteobacteria(0.9924),o:Aeromonadales(0.9799),f:Succinivibrionaceae(0.9604),g:Succinivibrio(0.9189);
OTU563	d:Bacteria(1.0000),p:Acidobacteria(0.9998),c:Acidobacteria_Gp1(0.9941),g:Gp1(0.5751);
OTU564	d:Bacteria(1.0000),p:Firmicutes(0.7674),c:Clostridia(0.3967),o:Clostridiales(0.1942),f:Clostridiaceae_3(0.0668),g:Brassicibacter(0.0143);
OTU565	d:Bacteria(1.0000),p:Bacteroidetes(0.9999),c:Bacteroidia(0.9996),o:Bacteroidales(0.9996),f:Prevotellaceae(0.9973),g:Prevotella(0.9967);
OTU566	d:Bacteria(1.0000),p:Firmicutes(0.9962),c:Clostridia(0.8931),o:Clostridiales(0.7305),f:Eubacteriaceae(0.3470),g:Eubacterium(0.0865);
OTU567	d:Bacteria(1.0000),p:Firmicutes(0.9970),c:Clostridia(0.9449),o:Clostridiales(0.8617),f:Lachnospiraceae(0.4677),g:Clostridium_XlVb(0.2194);
OTU568	d:Bacteria(1.0000),p:Firmicutes(0.7674),c:Clostridia(0.2725),o:Clostridiales(0.1218),f:Lachnospiraceae(0.0218),g:Pseudobutyrivibrio(0.0060);
OTU569	d:Bacteria(1.0000),p:Firmicutes(0.9329),c:Clostridia(0.6471),o:Clostridiales(0.3031),f:Ruminococcaceae(0.1525),g:Clostridium_III(0.0295);
OTU570	d:Bacteria(1.0000),p:Firmicutes(0.9899),c:Clostridia(0.8470),o:Clostridiales(0.5099),f:Ruminococcaceae(0.1861),g:Papillibacter(0.0215);
OTU571	d:Bacteria(1.0000),p:Bacteroidetes(0.9329),c:Sphingobacteriia(0.3967),o:Sphingobacteriales(0.1942),f:Sphingobacteriaceae(0.0883),g:Parapedobacter(0.0119);
OTU572	d:Bacteria(1.0000),p:Proteobacteria(0.9999),c:Betaproteobacteria(0.9937),o:Burkholderiales(0.9672),f:Oxalobacteraceae(0.9191),g:Massilia(0.7126);
OTU573	d:Bacteria(1.0000),p:Bacteroidetes(0.9914),c:Bacteroidia(0.6471),o:Bacteroidales(0.3394),f:Porphyromonadaceae(0.1525),g:Paludibacter(0.0215);
OTU574	d:Bacteria(1.0000),p:Actinobacteria(0.9992),c:Actinobacteria(0.9972),o:Coriobacteriales(0.9972),f:Coriobacteriaceae(0.9972),g:Collinsella(0.9893);
OTU575	d:Bacteria(1.0000),p:Firmicutes(0.9954),c:Clostridia(0.8931),o:Clostridiales(0.7305),f:Eubacteriaceae(0.2665),g:Eubacterium(0.0637);
OTU576	d:Bacteria(1.0000),p:Deinococcus-Thermus(0.9999),c:Deinococci(0.9993),o:Deinococcales(0.9993),f:Deinococcaceae(0.9991),g:Deinococcus(0.9914);
OTU577	d:Bacteria(1.0000),p:Firmicutes(0.9986),c:Clostridia(0.9886),o:Clostridiales(0.9757),f:Lachnospiraceae(0.8425),g:Blautia(0.4282);
OTU578	d:Bacteria(1.0000),p:Firmicutes(0.8620),c:Clostridia(0.6471),o:Clostridiales(0.3031),f:Ruminococcaceae(0.1097),g:Oscillibacter(0.0143);
OTU579	d:Bacteria(1.0000),p:Proteobacteria(0.9992),c:Betaproteobacteria(0.9950),o:Hydrogenophilales(0.9862),f:Hydrogenophilaceae(0.9847),g:Hydrogenophilus(0.9807);
OTU581	d:Bacteria(1.0000),p:Actinobacteria(1.0000),c:Actinobacteria(1.0000),o:Actinomycetales(0.9973),f:Dietziaceae(0.9722),g:Dietzia(0.9722);
OTU582	d:Bacteria(1.0000),p:Acidobacteria(0.9993),c:Acidobacteria_Gp4(0.9926),g:Gp4(0.7126);
OTU583	d:Bacteria(1.0000),p:Firmicutes(0.9999),c:Clostridia(0.9956),o:Clostridiales(0.9956),f:Lachnospiraceae(0.9357),g:Blautia(0.7470);
OTU584	d:Bacteria(1.0000),p:Firmicutes(0.8384),c:Clostridia(0.5845),o:Clostridiales(0.3031),f:Ruminococcaceae(0.0883),g:Intestinimonas(0.0167);
OTU585	d:Bacteria(1.0000),p:Firmicutes(0.7674),c:Clostridia(0.3967),o:Clostridiales(0.1942),f:Syntrophomonadaceae(0.0883),g:Syntrophothermus(0.0167);
OTU586	d:Bacteria(1.0000),p:Firmicutes(0.6840),c:Clostridia(0.3342),o:Clostridiales(0.1579),f:Clostridiaceae_2(0.0218),g:Alkaliphilus(0.0077);
OTU587	d:Bacteria(1.0000),p:Verrucomicrobia(0.9802),c:Opitutae(0.8562),o:Puniceicoccales(0.5540),f:Puniceicoccaceae(0.3872),g:Cerasicoccus(0.0523);
OTU588	d:Bacteria(1.0000),p:Bacteroidetes(0.9999),c:Flavobacteriia(0.9992),o:Flavobacteriales(0.9992),f:Flavobacteriaceae(0.9990),g:Flavobacterium(0.9765);
OTU589	d:Bacteria(1.0000),p:Firmicutes(0.8620),c:Bacilli(0.3967),o:Bacillales(0.1942),f:Paenibacillaceae_1(0.0883),g:Paenibacillus(0.0167);
OTU590	d:Bacteria(1.0000),p:Firmicutes(0.9914),c:Clostridia(0.8838),o:Clostridiales(0.5540),f:Ruminococcaceae(0.3470),g:Ethanoligenens(0.0295);
OTU592	d:Bacteria(1.0000),p:Firmicutes(0.9984),c:Negativicutes(0.9931),o:Selenomonadales(0.9862),f:Veillonellaceae(0.9847),g:Dialister(0.8158);
OTU593	d:Bacteria(1.0000),p:Proteobacteria(0.9999),c:Alphaproteobacteria(0.9988),o:Sphingomonadales(0.9841),f:Sphingomonadaceae(0.8943),g:Novosphingobium(0.6438);
OTU594	d:Bacteria(1.0000),p:Proteobacteria(1.0000),c:Betaproteobacteria(0.9886),o:Burkholderiales(0.9757),f:Comamonadaceae(0.9191),g:Acidovorax(0.8846);
OTU595	d:Bacteria(1.0000),p:Bacteroidetes(0.9988),c:Bacteroidia(0.9023),o:Bacteroidales(0.7746),f:Prevotellaceae(0.2665),g:Prevotella(0.0637);
OTU596	d:Bacteria(1.0000),p:Firmicutes(0.9954),c:Clostridia(0.8838),o:Clostridiales(0.6864),f:Ruminococcaceae(0.5055),g:Hydrogenoanaerobacterium(0.0637);
OTU597	d:Bacteria(1.0000),p:Actinobacteria(1.0000),c:Actinobacteria(0.9999),o:Actinomycetales(0.9999),f:Dermabacteraceae(0.9878),g:Brachybacterium(0.9743);
OTU598	d:Bacteria(1.0000),p:Actinobacteria(0.9999),c:Actinobacteria(0.9995),o:Bifidobacteriales(0.9958),f:Bifidobacteriaceae(0.9929),g:Gardnerella(0.9807);
OTU599	d:Bacteria(1.0000),p:Firmicutes(0.9566),c:Clostridia(0.8470),o:Clostridiales(0.4216),f:Ruminococcaceae(0.1861),g:Clostridium_IV(0.0191);
OTU600	d:Bacteria(0.9753),p:Firmicutes(0.2622),c:Clostridia(0.0345),o:Clostridiales(0.0136),f:Lachnospiraceae(0.0037),g:Lachnospiracea_incertae_sedis(0.0031);
OTU601	d:Bacteria(1.0000),p:Firmicutes(0.9993),c:Clostridia(0.9486),o:Clostridiales(0.8757),f:Ruminococcaceae(0.7676),g:Anaerofilum(0.1150);
OTU602	d:Bacteria(1.0000),p:Firmicutes(0.9993),c:Clostridia(0.9023),o:Clostridiales(0.7746),f:Lachnospiraceae(0.5804),g:Clostridium_XlVa(0.3760);
OTU603	d:Bacteria(1.0000),p:Proteobacteria(0.9914),c:Deltaproteobacteria(0.8470),o:Desulfovibrionales(0.5099),f:Desulfovibrionaceae(0.1525),g:Desulfovibrio(0.0295);
OTU604	d:Bacteria(1.0000),p:Firmicutes(0.9962),c:Clostridia(0.9207),o:Clostridiales(0.8197),f:Clostridiales_Incertae_Sedis_XIII(0.4275),g:Mogibacterium(0.1672);
OTU605	d:Bacteria(1.0000),p:Proteobacteria(0.9989),c:Gammaproteobacteria(0.9595),o:Pasteurellales(0.8197),f:Pasteurellaceae(0.6553),g:Haemophilus(0.2194);
OTU606	d:Bacteria(1.0000),p:Firmicutes(0.7674),c:Clostridia(0.2725),o:Clostridiales(0.1218),f:Lachnospiraceae(0.0454),g:Anaerostipes(0.0119);
OTU607	d:Bacteria(1.0000),p:Firmicutes(0.9986),c:Clostridia(0.9922),o:Clostridiales(0.9778),f:Ruminococcaceae(0.9439),g:Oscillibacter(0.7470);
OTU608	d:Bacteria(1.0000),p:Firmicutes(0.8620),c:Clostridia(0.6471),o:Clostridiales(0.2305),f:Ruminococcaceae(0.1097),g:Clostridium_IV(0.0191);
OTU609	d:Bacteria(1.0000),p:Bacteroidetes(0.9999),c:Bacteroidia(0.9994),o:Bacteroidales(0.9994),f:Prevotellaceae(0.9970),g:Prevotella(0.9829);
OTU610	d:Bacteria(1.0000),p:Firmicutes(0.9914),c:Clostridia(0.8654),o:Clostridiales(0.5981),f:Gracilibacteraceae(0.2263),g:Lutispora(0.0523);
OTU611	d:Bacteria(1.0000),p:Firmicutes(0.9985),c:Clostridia(0.9741),o:Clostridiales(0.9672),f:Lachnospiraceae(0.8425),g:Lactonifactor(0.5327);
OTU612	d:Bacteria(1.0000),p:Bacteroidetes(0.9994),c:Bacteroidia(0.9983),o:Bacteroidales(0.9983),f:Bacteroidaceae(0.8943),g:Bacteroides(0.7814);
OTU613	d:Bacteria(1.0000),p:Proteobacteria(0.9999),c:Gammaproteobacteria(0.9952),o:Pseudomonadales(0.9862),f:Pseudomonadaceae(0.9847),g:Pseudomonas(0.9701);
OTU615	d:Bacteria(1.0000),p:Bacteroidetes(0.9986),c:Bacteroidia(0.9931),o:Bacteroidales(0.9862),f:Bacteroidaceae(0.3068),g:Bacteroides(0.0751);
OTU616	d:Bacteria(1.0000),p:Bacteroidetes(0.8147),c:Sphingobacteriia(0.0345),o:Sphingobacteriales(0.0136),f:Sphingobacteriaceae(0.0061),g:Olivibacter(0.0043);
OTU617	d:Bacteria(1.0000),p:Actinobacteria(0.9994),c:Actinobacteria(0.9974),o:Coriobacteriales(0.9974),f:Coriobacteriaceae(0.9974),g:Gordonibacter(0.9935);
OTU618	d:Bacteria(1.0000),p:Bacteroidetes(0.7911),c:Cytophagia(0.0345),o:Cytophagales(0.0136),f:Cytophagaceae(0.0061),g:Pontibacter(0.0043);
OTU619	d:Bacteria(1.0000),p:Actinobacteria(1.0000),c:Actinobacteria(0.9997),o:Actinomycetales(0.9997),f:Pseudonocardiaceae(0.9770),g:Pseudonocardia(0.9701);
OTU620	d:Archaea(1.0000),p:Euryarchaeota(1.0000),c:Methanobacteria(1.0000),o:Methanobacteriales(1.0000),f:Methanobacteriaceae(1.0000),g:Methanosphaera(0.9969);
OTU621	d:Bacteria(1.0000),p:Firmicutes(0.9990),c:Clostridia(0.9958),o:Clostridiales(0.9958),f:Lachnospiraceae(0.9533),g:Clostridium_XlVa(0.9533);
OTU622	d:Bacteria(1.0000),p:Candidatus_Saccharibacteria(0.9991),g:Saccharibacteria_genera_incertae_sedis(0.9977);
OTU623	d:Bacteria(1.0000),p:Actinobacteria(0.9986),c:Actinobacteria(0.9931),o:Actinomycetales(0.9736),f:Geodermatophilaceae(0.6553),g:Blastococcus(0.4282);
OTU624	d:Bacteria(1.0000),p:Firmicutes(0.9991),c:Clostridia(0.9704),o:Clostridiales(0.9597),f:Lachnospiraceae(0.8051),g:Fusicatenibacter(0.3760);
OTU625	d:Bacteria(1.0000),p:Firmicutes(0.9986),c:Clostridia(0.9926),o:Clostridiales(0.9778),f:Ruminococcaceae(0.9026),g:Intestinimonas(0.6095);
OTU628	d:Bacteria(1.0000),p:Proteobacteria(0.9999),c:Betaproteobacteria(0.9939),o:Neisseriales(0.9778),f:Neisseriaceae(0.9604),g:Kingella(0.7126);
OTU629	d:Bacteria(1.0000),p:Tenericutes(0.8620),c:Mollicutes(0.6471),o:Acholeplasmatales(0.3394),f:Acholeplasmataceae(0.1861),g:Acholeplasma(0.0409);
OTU630	d:Bacteria(1.0000),p:Firmicutes(0.9566),c:Clostridia(0.8470),o:Clostridiales(0.5099),f:Lachnospiraceae(0.1525),g:Lachnospiracea_incertae_sedis(0.0295);
OTU631	d:Bacteria(1.0000),p:Actinobacteria(1.0000),c:Actinobacteria(1.0000),o:Actinomycetales(0.9975),f:Corynebacteriaceae(0.9957),g:Corynebacterium(0.9957);
OTU632	d:Bacteria(1.0000),p:Bacteroidetes(0.9093),c:Bacteroidia(0.3967),o:Bacteroidales(0.1942),f:Bacteroidaceae(0.0296),g:Bacteroides(0.0094);
OTU633	d:Bacteria(1.0000),p:Firmicutes(0.9954),c:Clostridia(0.9299),o:Clostridiales(0.8337),f:Ruminococcaceae(0.6179),g:Ruminococcus(0.1672);
OTU634	d:Bacteria(1.0000),p:Proteobacteria(0.9986),c:Deltaproteobacteria(0.9522),o:Bdellovibrionales(0.8757),f:Bacteriovoracaceae(0.8051),g:Peredibacter(0.1150);
OTU635	d:Bacteria(1.0000),p:Firmicutes(0.9992),c:Bacilli(0.9954),o:Bacillales(0.9954),f:Paenibacillaceae_1(0.9888),g:Paenibacillus(0.9807);
OTU636	d:Bacteria(1.0000),p:Actinobacteria(0.9992),c:Actinobacteria(0.9595),o:Coriobacteriales(0.8897),f:Coriobacteriaceae(0.8425),g:Olsenella(0.1150);
OTU638	d:Bacteria(1.0000),p:Firmicutes(0.9899),c:Clostridia(0.8654),o:Clostridiales(0.5540),f:Peptococcaceae_1(0.2665),g:Peptococcus(0.0637);
OTU639	d:Bacteria(1.0000),p:Proteobacteria(1.0000),c:Alphaproteobacteria(1.0000),o:Caulobacterales(0.9954),f:Caulobacteraceae(0.9908),g:Brevundimonas(0.9807);
OTU640	d:Bacteria(1.0000),p:Firmicutes(0.9802),c:Erysipelotrichia(0.8562),o:Erysipelotrichales(0.5540),f:Erysipelotrichaceae(0.3872),g:Erysipelothrix(0.0751);
OTU641	d:Bacteria(1.0000),p:Firmicutes(0.9996),c:Bacilli(0.9814),o:Bacillales(0.9715),f:Paenibacillaceae_1(0.8425),g:Paenibacillus(0.5327);
OTU644	d:Bacteria(1.0000),p:Firmicutes(0.9938),c:Clostridia(0.9115),o:Clostridiales(0.8057),f:Ruminococcaceae(0.5055),g:Oscillibacter(0.1672);
OTU645	d:Bacteria(1.0000),p:Firmicutes(0.9329),c:Clostridia(0.7723),o:Clostridiales(0.4216),f:Clostridiaceae_2(0.1311),g:Alkaliphilus(0.0215);
OTU646	d:Bacteria(1.0000),p:Firmicutes(0.9988),c:Clostridia(0.9449),o:Clostridiales(0.8617),f:Lachnospiraceae(0.6179),g:Ruminococcus2(0.2194);
OTU647	d:Bacteria(1.0000),p:Firmicutes(0.9999),c:Clostridia(0.9929),o:Clostridiales(0.9841),f:Lachnospiraceae(0.9439),g:Coprococcus(0.8846);
OTU648	d:Bacteria(1.0000),p:Fibrobacteres(0.9991),c:Fibrobacteria(0.9704),o:Fibrobacterales(0.9597),f:Fibrobacteraceae(0.9109),g:Fibrobacter(0.8502);
OTU649	d:Bacteria(1.0000),p:Firmicutes(0.9986),c:Clostridia(0.9522),o:Clostridiales(0.8897),f:Peptococcaceae_1(0.7302),g:Peptococcus(0.5751);
OTU650	d:Bacteria(1.0000),p:Firmicutes(0.9985),c:Negativicutes(0.9954),o:Selenomonadales(0.9954),f:Acidaminococcaceae(0.9857),g:Succiniclasticum(0.9701);
OTU651	d:Bacteria(1.0000),p:Firmicutes(0.9946),c:Clostridia(0.9207),o:Clostridiales(0.8197),f:Ruminococcaceae(0.4275),g:Ruminococcus(0.0523);
OTU652	d:Bacteria(1.0000),p:Proteobacteria(0.4731),c:Deltaproteobacteria(0.2113),o:Bdellovibrionales(0.0945),f:Bdellovibrionaceae(0.0296),g:Vampirovibrio(0.0094);
OTU653	d:Bacteria(1.0000),p:Firmicutes(1.0000),c:Bacilli(1.0000),o:Lactobacillales(1.0000),f:Leuconostocaceae(0.9972),g:Leuconostoc(0.9850);
OTU654	d:Bacteria(1.0000),p:Firmicutes(0.4731),c:Erysipelotrichia(0.2113),o:Erysipelotrichales(0.0945),f:Erysipelotrichaceae(0.0296),g:Clostridium_XVIII(0.0094);
OTU655	d:Bacteria(1.0000),p:Spirochaetes(0.7911),c:Spirochaetia(0.4593),o:Spirochaetales(0.2305),f:Spirochaetaceae(0.1097),g:Spirochaeta(0.0094);
OTU656	d:Bacteria(1.0000),p:Bacteroidetes(0.9987),c:Bacteroidia(0.9777),o:Bacteroidales(0.9693),f:Bacteroidaceae(0.7676),g:Bacteroides(0.6095);
OTU657	d:Bacteria(1.0000),p:Proteobacteria(1.0000),c:Betaproteobacteria(0.9950),o:Hydrogenophilales(0.9862),f:Hydrogenophilaceae(0.9847),g:Petrobacter(0.8158);
OTU658	d:Bacteria(1.0000),p:Fusobacteria(0.9986),c:Fusobacteriia(0.9960),o:Fusobacteriales(0.9960),f:Leptotrichiaceae(0.9191),g:Leptotrichia(0.3760);
OTU659	d:Bacteria(1.0000),p:Proteobacteria(1.0000),c:Betaproteobacteria(0.9954),o:Rhodocyclales(0.9778),f:Rhodocyclaceae(0.9604),g:Methyloversatilis(0.9189);
OTU660	d:Bacteria(1.0000),p:Firmicutes(0.9991),c:Clostridia(0.9631),o:Clostridiales(0.9317),f:Ruminococcaceae(0.8051),g:Acetivibrio(0.2194);
OTU661	d:Bacteria(1.0000),p:Bacteroidetes(1.0000),c:Flavobacteriia(0.9972),o:Flavobacteriales(0.9972),f:Flavobacteriaceae(0.9972),g:Chryseobacterium(0.9743);
OTU662	d:Bacteria(1.0000),p:Firmicutes(0.9978),c:Clostridia(0.9486),o:Clostridiales(0.8757),f:Ruminococcaceae(0.7302),g:Oscillibacter(0.3760);
OTU663	d:Bacteria(1.0000),p:Proteobacteria(0.9994),c:Gammaproteobacteria(0.9973),o:Aeromonadales(0.9973),f:Succinivibrionaceae(0.9973),g:Anaerobiospirillum(0.9968);
OTU664	d:Bacteria(1.0000),p:Firmicutes(0.4731),c:Clostridia(0.2113),o:Clostridiales(0.0945),f:Clostridiales_Incertae_Sedis_XII(0.0296),g:Guggenheimella(0.0094);
OTU665	d:Bacteria(1.0000),p:Firmicutes(0.9954),c:Clostridia(0.9299),o:Clostridiales(0.8337),f:Ruminococcaceae(0.5430),g:Pseudobacteroides(0.0751);
OTU666	d:Bacteria(1.0000),p:Actinobacteria(1.0000),c:Actinobacteria(1.0000),o:Actinomycetales(0.9973),f:Micrococcaceae(0.9847),g:Kocuria(0.9701);
OTU667	d:Bacteria(1.0000),p:Firmicutes(0.8857),c:Clostridia(0.6471),o:Clostridiales(0.3394),f:Clostridiaceae_2(0.0668),g:Alkaliphilus(0.0143);
OTU668	d:Bacteria(1.0000),p:Firmicutes(0.8147),c:Clostridia(0.3342),o:Clostridiales(0.1579),f:Ruminococcaceae(0.0454),g:Clostridium_III(0.0119);
OTU670	d:Bacteria(1.0000),p:Bacteroidetes(0.8147),c:Bacteroidia(0.0345),o:Bacteroidales(0.0136),f:Rikenellaceae(0.0061),g:Alistipes(0.0043);
OTU671	d:Bacteria(1.0000),p:Actinobacteria(0.9986),c:Actinobacteria(0.9449),o:Coriobacteriales(0.8617),f:Coriobacteriaceae(0.7676),g:Olsenella(0.0751);
OTU672	d:Bacteria(1.0000),p:Proteobacteria(1.0000),c:Gammaproteobacteria(0.9964),o:Pseudomonadales(0.9947),f:Pseudomonadaceae(0.9888),g:Pseudomonas(0.9189);
OTU674	d:Bacteria(1.0000),p:Firmicutes(0.9988),c:Clostridia(0.9886),o:Clostridiales(0.9757),f:Ruminococcaceae(0.9357),g:Clostridium_IV(0.7126);
OTU675	d:Bacteria(1.0000),p:Firmicutes(0.5785),c:Clostridia(0.2725),o:Clostridiales(0.1218),f:Ruminococcaceae(0.0218),g:Ruminococcus(0.0077);
OTU676	d:Bacteria(1.0000),p:Bacteroidetes(0.9998),c:Sphingobacteriia(0.9937),o:Sphingobacteriales(0.9926),f:Chitinophagaceae(0.9878),g:Sediminibacterium(0.7126);
OTU677	d:Bacteria(1.0000),p:Firmicutes(0.9978),c:Clostridia(0.9486),o:Clostridiales(0.8757),f:Ruminococcaceae(0.5804),g:Oscillibacter(0.0865);
OTU678	d:Bacteria(1.0000),p:Firmicutes(0.4731),c:Clostridia(0.2113),o:Clostridiales(0.0945),f:Clostridiaceae_3(0.0140),g:Sporosalibacterium(0.0060);
OTU679	d:Bacteria(1.0000),p:Proteobacteria(0.9914),c:Deltaproteobacteria(0.8562),o:Myxococcales(0.5540),f:Myxococcaceae(0.1311),g:Corallococcus(0.0215);
OTU680	d:Bacteria(1.0000),p:Firmicutes(0.8857),c:Negativicutes(0.3967),o:Selenomonadales(0.1942),f:Veillonellaceae(0.0883),g:Dendrosporobacter(0.0167);
OTU681	d:Bacteria(1.0000),p:Bacteroidetes(0.8147),c:Bacteroidetes_incertae_sedis(0.0345),g:Ohtaekwangia(0.0043);
OTU683	d:Bacteria(1.0000),p:Proteobacteria(0.9987),c:Betaproteobacteria(0.9207),o:Burkholderiales(0.7746),f:Alcaligenaceae(0.5055),g:Bordetella(0.1672);
OTU684	d:Bacteria(1.0000),p:Firmicutes(0.8147),c:Clostridia(0.5219),o:Clostridiales(0.1579),f:Ruminococcaceae(0.0668),g:Intestinimonas(0.0119);
OTU685	d:Bacteria(1.0000),p:Spirochaetes(0.8857),c:Spirochaetia(0.7097),o:Spirochaetales(0.3775),f:Spirochaetaceae(0.2263),g:Treponema(0.0094);
OTU686	d:Bacteria(1.0000),p:Tenericutes(0.8384),c:Mollicutes(0.5845),o:Anaeroplasmatales(0.2668),f:Anaeroplasmataceae(0.1311),g:Anaeroplasma(0.0215);
OTU687	d:Bacteria(1.0000),p:Firmicutes(0.9566),c:Clostridia(0.5845),o:Clostridiales(0.3031),f:Clostridiales_Incertae_Sedis_XIII(0.0883),g:Anaerovorax(0.0167);
OTU688	d:Bacteria(1.0000),p:Proteobacteria(0.9978),c:Gammaproteobacteria(0.9207),o:Aeromonadales(0.5099),f:Succinivibrionaceae(0.3470),g:Ruminobacter(0.0865);
OTU689	d:Bacteria(1.0000),p:Bacteroidetes(1.0000),c:Sphingobacteriia(0.9960),o:Sphingobacteriales(0.9960),f:Sphingobacteriaceae(0.9957),g:Sphingobacterium(0.9957);
OTU690	d:Bacteria(1.0000),p:Bacteroidetes(0.9899),c:Bacteroidia(0.5845),o:Bacteroidales(0.3031),f:Prevotellaceae(0.0883),g:Paraprevotella(0.0143);
OTU691	d:Bacteria(1.0000),p:Proteobacteria(1.0000),c:Gammaproteobacteria(0.9958),o:Pseudomonadales(0.9862),f:Pseudomonadaceae(0.9847),g:Pseudomonas(0.9743);
OTU693	d:Bacteria(1.0000),p:Firmicutes(0.8384),c:Bacilli(0.5219),o:Bacillales(0.2668),f:Thermoactinomycetaceae_1(0.1097),g:Melghirimyces(0.0167);
OTU694	d:Bacteria(1.0000),p:Firmicutes(0.9986),c:Clostridia(0.9929),o:Clostridiales(0.9841),f:Eubacteriaceae(0.9439),g:Eubacterium(0.6438);
OTU695	d:Bacteria(1.0000),p:Tenericutes(1.0000),c:Mollicutes(1.0000),o:Mycoplasmatales(1.0000),f:Mycoplasmataceae(1.0000),g:Mycoplasma(1.0000);
OTU696	d:Bacteria(1.0000),p:Firmicutes(0.9962),c:Clostridia(0.9207),o:Clostridiales(0.8197),f:Eubacteriaceae(0.3068),g:Eubacterium(0.0751);
OTU697	d:Bacteria(1.0000),p:Firmicutes(1.0000),c:Bacilli(1.0000),o:Lactobacillales(0.9975),f:Streptococcaceae(0.9939),g:Lactococcus(0.9829);
OTU698	d:Bacteria(1.0000),p:Verrucomicrobia(0.8620),c:Subdivision5(0.6471),g:Subdivision5_genera_incertae_sedis(0.0409);
OTU699	d:Bacteria(1.0000),p:Spirochaetes(0.9993),c:Spirochaetia(0.9559),o:Spirochaetales(0.9037),f:Spirochaetaceae(0.8778),g:Treponema(0.5327);
OTU700	d:Bacteria(1.0000),p:Firmicutes(0.9802),c:Clostridia(0.7723),o:Clostridiales(0.4216),f:Ruminococcaceae(0.2665),g:Clostridium_III(0.0409);
OTU701	d:Bacteria(1.0000),p:Cyanobacteria/Chloroplast(1.0000),c:Chloroplast(0.9997),f:Chloroplast(0.9997),g:Bacillariophyta(0.9997);
OTU702	d:Bacteria(1.0000),p:Tenericutes(0.2622),c:Mollicutes(0.0888),o:Entomoplasmatales(0.0400),f:Spiroplasmataceae(0.0140),g:Spiroplasma(0.0060);
OTU703	d:Bacteria(1.0000),p:Lentisphaerae(0.8147),c:Lentisphaeria(0.5219),o:Victivallales(0.2668),f:Victivallaceae(0.1311),g:Victivallis(0.0215);
OTU704	d:Bacteria(1.0000),p:Firmicutes(0.8147),c:Clostridia(0.5219),o:Clostridiales(0.2305),f:Ruminococcaceae(0.0668),g:Clostridium_IV(0.0119);
OTU705	d:Bacteria(1.0000),p:Firmicutes(0.9996),c:Clostridia(0.9974),o:Clostridiales(0.9862),f:Ruminococcaceae(0.9604),g:Clostridium_IV(0.4804);
OTU706	d:Bacteria(1.0000),p:Firmicutes(0.6840),c:Clostridia(0.2725),o:Clostridiales(0.1218),f:Peptostreptococcaceae(0.0140),g:Filifactor(0.0060);
OTU707	d:Bacteria(1.0000),p:Synergistetes(0.9566),c:Synergistia(0.8470),o:Synergistales(0.5099),f:Synergistaceae(0.3470),g:Lactivibrio(0.0215);
OTU708	d:Bacteria(1.0000),p:Proteobacteria(1.0000),c:Alphaproteobacteria(0.9966),o:Sphingomonadales(0.9947),f:Sphingomonadaceae(0.9914),g:Sphingomonas(0.9914);
OTU709	d:Bacteria(1.0000),p:Firmicutes(0.9962),c:Clostridia(0.8931),o:Clostridiales(0.7305),f:Eubacteriaceae(0.4275),g:Eubacterium(0.1672);
OTU710	d:Bacteria(1.0000),p:Firmicutes(0.9938),c:Clostridia(0.8838),o:Clostridiales(0.6864),f:Lachnospiraceae(0.4275),g:Marvinbryantia(0.0409);
OTU711	d:Bacteria(1.0000),p:Proteobacteria(0.9999),c:Epsilonproteobacteria(0.9995),o:Campylobacterales(0.9971),f:Campylobacteraceae(0.9971),g:Campylobacter(0.9971);
OTU712	d:Bacteria(1.0000),p:Firmicutes(0.6840),c:Clostridia(0.3342),o:Clostridiales(0.1579),f:Eubacteriaceae(0.0140),g:Alkalibaculum(0.0060);
OTU713	d:Bacteria(1.0000),p:Firmicutes(0.9899),c:Clostridia(0.8654),o:Clostridiales(0.5981),f:Gracilibacteraceae(0.1525),g:Gracilibacter(0.0295);
OTU714	d:Bacteria(1.0000),p:Bacteroidetes(0.9996),c:Bacteroidia(0.9931),o:Bacteroidales(0.9862),f:Rikenellaceae(0.9847),g:Alistipes(0.9829);
OTU715	d:Bacteria(1.0000),p:Firmicutes(0.9946),c:Clostridia(0.8931),o:Clostridiales(0.7305),f:Ruminococcaceae(0.3872),g:Papillibacter(0.0523);
OTU716	d:Bacteria(1.0000),p:Bacteroidetes(0.9984),c:Bacteroidia(0.9924),o:Bacteroidales(0.9799),f:Rikenellaceae(0.9765),g:Alistipes(0.9765);
OTU717	d:Bacteria(1.0000),p:Bacteroidetes(0.9093),c:Bacteroidia(0.3342),o:Bacteroidales(0.1579),f:Porphyromonadaceae(0.0668),g:Paludibacter(0.0119);
OTU718	d:Bacteria(0.9753),p:Tenericutes(0.1651),c:Mollicutes(0.0315),o:Anaeroplasmatales(0.0123),f:Anaeroplasmataceae(0.0042),g:Asteroleplasma(0.0034);
OTU719	d:Bacteria(1.0000),p:Actinobacteria(0.9991),c:Actinobacteria(0.9964),o:Actinomycetales(0.9672),f:Micrococcaceae(0.6553),g:Rothia(0.3760);
OTU720	d:Bacteria(1.0000),p:Firmicutes(0.9986),c:Bacilli(0.9948),o:Lactobacillales(0.9862),f:Enterococcaceae(0.9722),g:Enterococcus(0.9722);
OTU721	d:Bacteria(1.0000),p:Firmicutes(0.8384),c:Clostridia(0.1500),o:Clostridiales(0.0673),f:Lachnospiraceae(0.0218),g:Clostridium_XlVa(0.0077);
OTU722	d:Bacteria(1.0000),p:Fusobacteria(1.0000),c:Fusobacteriia(1.0000),o:Fusobacteriales(1.0000),f:Leptotrichiaceae(1.0000),g:Leptotrichia(0.9974);
OTU723	d:Bacteria(1.0000),p:Proteobacteria(0.3677),c:Deltaproteobacteria(0.1500),o:Bdellovibrionales(0.0673),f:Bdellovibrionaceae(0.0218),g:Vampirovibrio(0.0077);
OTU724	d:Bacteria(1.0000),p:Firmicutes(0.9986),c:Clostridia(0.9559),o:Clostridiales(0.9037),f:Lachnospiraceae(0.8425),g:Clostridium_XlVa(0.5751);
OTU725	d:Bacteria(1.0000),p:Bacteroidetes(0.8147),c:Sphingobacteriia(0.0315),o:Sphingobacteriales(0.0123),f:Sphingobacteriaceae(0.0042),g:Sphingobacterium(0.0034);
OTU726	d:Bacteria(1.0000),p:Firmicutes(0.9991),c:Clostridia(0.9973),o:Clostridiales(0.9973),f:Eubacteriaceae(0.9973),g:Pseudoramibacter(0.9722);
OTU728	d:Bacteria(1.0000),p:Firmicutes(0.9992),c:Clostridia(0.9486),o:Clostridiales(0.8757),f:Ruminococcaceae(0.6553),g:Clostridium_IV(0.2716);
OTU729	d:Bacteria(1.0000),p:Proteobacteria(0.9988),c:Gammaproteobacteria(0.9958),o:Oceanospirillales(0.9958),f:Halomonadaceae(0.9919),g:Halomonas(0.9189);
OTU730	d:Bacteria(1.0000),p:Spirochaetes(0.9991),c:Spirochaetia(0.9668),o:Spirochaetales(0.9457),f:Spirochaetaceae(0.9026),g:Treponema(0.6438);
OTU731	d:Bacteria(1.0000),p:Fusobacteria(0.9993),c:Fusobacteriia(0.9979),o:Fusobacteriales(0.9979),f:Fusobacteriaceae(0.9978),g:Fusobacterium(0.4804);
OTU732	d:Bacteria(1.0000),p:Firmicutes(0.9930),c:Clostridia(0.9023),o:Clostridiales(0.7746),f:Eubacteriaceae(0.1861),g:Eubacterium(0.0409);
OTU734	d:Bacteria(1.0000),p:Firmicutes(0.9991),c:Clostridia(0.9559),o:Clostridiales(0.9037),f:Ruminococcaceae(0.8051),g:Anaerotruncus(0.2194);
OTU735	d:Bacteria(1.0000),p:Proteobacteria(0.9991),c:Epsilonproteobacteria(0.9956),o:Campylobacterales(0.9956),f:Helicobacteraceae(0.9919),g:Helicobacter(0.9807);
OTU737	d:Bacteria(1.0000),p:Firmicutes(0.9989),c:Bacilli(0.9950),o:Bacillales(0.9904),f:Staphylococcaceae(0.9857),g:Jeotgalicoccus(0.9189);
OTU738	d:Bacteria(1.0000),p:Firmicutes(0.9988),c:Clostridia(0.9966),o:Clostridiales(0.9966),f:Ruminococcaceae(0.9950),g:Clostridium_IV(0.9893);
OTU739	d:Bacteria(1.0000),p:Actinobacteria(0.9999),c:Actinobacteria(0.9994),o:Actinomycetales(0.9994),f:Nocardioidaceae(0.9837),g:Nocardioides(0.8158);
OTU740	d:Bacteria(1.0000),p:Bacteroidetes(0.9093),c:Sphingobacteriia(0.2725),o:Sphingobacteriales(0.1218),f:Sphingobacteriaceae(0.0454),g:Pedobacter(0.0094);
OTU741	d:Bacteria(1.0000),p:Firmicutes(0.9996),c:Clostridia(0.9983),o:Clostridiales(0.9983),f:Lachnospiraceae(0.9967),g:Oribacterium(0.9967);
OTU742	d:Bacteria(1.0000),p:Firmicutes(0.9987),c:Clostridia(0.9814),o:Clostridiales(0.9715),f:Clostridiaceae_1(0.6553),g:Clostridium_sensu_stricto(0.4804);
OTU743	d:Bacteria(1.0000),p:Firmicutes(0.9989),c:Clostridia(0.9299),o:Clostridiales(0.8337),f:Lachnospiraceae(0.5430),g:Coprococcus(0.3238);
OTU744	d:Bacteria(1.0000),p:Bacteroidetes(0.9899),c:Bacteroidia(0.7723),o:Bacteroidales(0.4216),f:Prevotellaceae(0.0883),g:Paraprevotella(0.0143);
OTU745	d:Bacteria(1.0000),p:Tenericutes(0.2622),c:Mollicutes(0.0888),o:Acholeplasmatales(0.0400),f:Acholeplasmataceae(0.0140),g:Acholeplasma(0.0060);
OTU746	d:Bacteria(1.0000),p:Firmicutes(0.9991),c:Clostridia(0.8838),o:Clostridiales(0.6864),f:Lachnospiraceae(0.5055),g:Clostridium_XlVa(0.2716);
OTU747	d:Bacteria(1.0000),p:Firmicutes(0.9922),c:Clostridia(0.8746),o:Clostridiales(0.6422),f:Clostridiaceae_1(0.3872),g:Oxobacter(0.0751);
OTU748	d:Bacteria(1.0000),p:Cyanobacteria/Chloroplast(0.9999),c:Chloroplast(0.9996),f:Chloroplast(0.9996),g:Streptophyta(0.9970);
OTU749	d:Bacteria(1.0000),p:Firmicutes(0.9992),c:Clostridia(0.9741),o:Clostridiales(0.9672),f:Lachnospiraceae(0.8051),g:Clostridium_XlVa(0.4282);
OTU750	d:Bacteria(1.0000),p:Bacteroidetes(0.9998),c:Bacteroidia(0.9988),o:Bacteroidales(0.9988),f:Bacteroidaceae(0.9109),g:Bacteroides(0.8502);
OTU752	d:Bacteria(1.0000),p:Actinobacteria(1.0000),c:Actinobacteria(1.0000),o:Bifidobacteriales(0.9962),f:Bifidobacteriaceae(0.9950),g:Alloscardovia(0.9189);
OTU753	d:Bacteria(1.0000),p:Bacteroidetes(0.9907),c:Sphingobacteriia(0.3342),o:Sphingobacteriales(0.1579),f:Sphingobacteriaceae(0.0668),g:Pedobacter(0.0143);
OTU754	d:Bacteria(1.0000),p:Firmicutes(0.9989),c:Clostridia(0.9814),o:Clostridiales(0.9715),f:Ruminococcaceae(0.9109),g:Ruminococcus(0.8502);
OTU755	d:Bacteria(1.0000),p:Proteobacteria(0.6840),c:Deltaproteobacteria(0.3342),o:Bdellovibrionales(0.1579),f:Bdellovibrionaceae(0.0668),g:Vampirovibrio(0.0143);
OTU756	d:Bacteria(1.0000),p:Firmicutes(0.7911),c:Clostridia(0.4593),o:Clostridiales(0.2305),f:Clostridiaceae_2(0.0296),g:Alkaliphilus(0.0094);
OTU757	d:Bacteria(1.0000),p:Bacteroidetes(0.9991),c:Bacteroidia(0.9299),o:Bacteroidales(0.8337),f:Porphyromonadaceae(0.6553),g:Odoribacter(0.4804);
OTU758	d:Bacteria(1.0000),p:Bacteroidetes(0.9802),c:Sphingobacteriia(0.3342),o:Sphingobacteriales(0.1579),f:Sphingobacteriaceae(0.0668),g:Solitalea(0.0143);
OTU759	d:Bacteria(1.0000),p:Firmicutes(0.9986),c:Erysipelotrichia(0.9522),o:Erysipelotrichales(0.8897),f:Erysipelotrichaceae(0.8425),g:Clostridium_XVIII(0.3760);
OTU760	d:Bacteria(1.0000),p:Firmicutes(0.9988),c:Clostridia(0.9631),o:Clostridiales(0.9317),f:Lachnospiraceae(0.6553),g:Ruminococcus2(0.3238);
OTU761	d:Bacteria(1.0000),p:Tenericutes(0.1875),c:Mollicutes(0.0345),o:Anaeroplasmatales(0.0136),f:Anaeroplasmataceae(0.0061),g:Asteroleplasma(0.0043);
OTU762	d:Bacteria(1.0000),p:Firmicutes(0.8857),c:Clostridia(0.7097),o:Clostridiales(0.3031),f:Ruminococcaceae(0.0883),g:Intestinimonas(0.0143);
OTU764	d:Bacteria(1.0000),p:Firmicutes(0.9329),c:Clostridia(0.7097),o:Clostridiales(0.3775),f:Clostridiaceae_2(0.1311),g:Alkaliphilus(0.0215);
OTU765	d:Bacteria(1.0000),p:Firmicutes(0.9093),c:Clostridia(0.7723),o:Clostridiales(0.3394),f:Ruminococcaceae(0.1311),g:Intestinimonas(0.0215);
OTU767	d:Bacteria(1.0000),p:Firmicutes(0.9992),c:Clostridia(0.9115),o:Clostridiales(0.8057),f:Lachnospiraceae(0.5055),g:Clostridium_XlVa(0.1150);
OTU768	d:Bacteria(1.0000),p:Firmicutes(0.8620),c:Clostridia(0.6471),o:Thermoanaerobacterales(0.1942),f:Thermoanaerobacteraceae(0.0883),g:Moorella(0.0167);
OTU769	d:Bacteria(1.0000),p:Bacteroidetes(0.9984),c:Bacteroidia(0.9937),o:Bacteroidales(0.9926),f:Prevotellaceae(0.6179),g:Prevotella(0.3760);
OTU770	d:Bacteria(1.0000),p:Firmicutes(0.9992),c:Bacilli(0.9391),o:Bacillales(0.8477),f:Bacillaceae_1(0.6179),g:Bacillus(0.4282);
OTU771	d:Bacteria(1.0000),p:Actinobacteria(0.9999),c:Actinobacteria(0.9993),o:Bifidobacteriales(0.9964),f:Bifidobacteriaceae(0.9960),g:Bifidobacterium(0.9829);
OTU772	d:Bacteria(1.0000),p:Firmicutes(0.3677),c:Clostridia(0.1500),o:Clostridiales(0.0673),f:Clostridiaceae_2(0.0061),g:Alkaliphilus(0.0043);
OTU773	d:Bacteria(1.0000),p:Spirochaetes(0.7674),c:Spirochaetia(0.3967),o:Spirochaetales(0.1942),f:Spirochaetaceae(0.0883),g:Treponema(0.0094);
OTU774	d:Bacteria(1.0000),p:Firmicutes(0.9970),c:Clostridia(0.9391),o:Clostridiales(0.8337),f:Ruminococcaceae(0.6179),g:Ethanoligenens(0.0637);
OTU775	d:Bacteria(1.0000),p:Firmicutes(0.9922),c:Clostridia(0.8746),o:Clostridiales(0.6422),f:Ruminococcaceae(0.3470),g:Clostridium_III(0.0409);
OTU776	d:Bacteria(1.0000),p:Bacteroidetes(0.6840),c:Flavobacteriia(0.0345),o:Flavobacteriales(0.0136),f:Cryomorphaceae(0.0061),g:Brumimicrobium(0.0043);
OTU777	d:Bacteria(1.0000),p:Bacteroidetes(0.9985),c:Bacteroidia(0.9631),o:Bacteroidales(0.9317),f:Prevotellaceae(0.6553),g:Prevotella(0.4804);
OTU779	d:Bacteria(1.0000),p:Firmicutes(0.7674),c:Clostridia(0.3967),o:Clostridiales(0.1942),f:Lachnospiraceae(0.0454),g:Lachnospiracea_incertae_sedis(0.0119);
OTU780	d:Bacteria(1.0000),p:Firmicutes(0.9992),c:Clostridia(0.9486),o:Clostridiales(0.8757),f:Ruminococcaceae(0.7302),g:Oscillibacter(0.2716);
OTU781	d:Bacteria(1.0000),p:Proteobacteria(1.0000),c:Gammaproteobacteria(1.0000),o:Pseudomonadales(0.9960),f:Moraxellaceae(0.9939),g:Moraxella(0.9850);
OTU782	d:Bacteria(1.0000),p:Bacteroidetes(0.9999),c:Bacteroidia(0.9996),o:Bacteroidales(0.9996),f:Prevotellaceae(0.9970),g:Prevotella(0.9970);
OTU783	d:Bacteria(1.0000),p:Bacteroidetes(0.9988),c:Bacteroidia(0.9886),o:Bacteroidales(0.9757),f:Prevotellaceae(0.5055),g:Prevotella(0.1672);
OTU784	d:Bacteria(1.0000),p:Firmicutes(1.0000),c:Bacilli(0.9964),o:Lactobacillales(0.9962),f:Streptococcaceae(0.9935),g:Streptococcus(0.9935);
OTU785	d:Bacteria(1.0000),p:Firmicutes(0.9989),c:Clostridia(0.9559),o:Clostridiales(0.9037),f:Lachnospiraceae(0.7676),g:Lachnospiracea_incertae_sedis(0.4282);
OTU786	d:Bacteria(1.0000),p:Actinobacteria(0.9999),c:Actinobacteria(0.9991),o:Bifidobacteriales(0.9991),f:Bifidobacteriaceae(0.9989),g:Bifidobacterium(0.9765);
OTU787	d:Bacteria(1.0000),p:Actinobacteria(0.9987),c:Actinobacteria(0.9924),o:Actinomycetales(0.9693),f:Pseudonocardiaceae(0.5804),g:Actinoalloteichus(0.3760);
OTU788	d:Bacteria(1.0000),p:Firmicutes(0.9988),c:Clostridia(0.9850),o:Clostridiales(0.9736),f:Clostridiales_Incertae_Sedis_XI(0.8051),g:Peptoniphilus(0.6438);
OTU789	d:Bacteria(1.0000),p:Bacteroidetes(0.9983),c:Bacteroidia(0.9954),o:Bacteroidales(0.9954),f:Prevotellaceae(0.8778),g:Prevotella(0.4282);
OTU790	d:Bacteria(1.0000),p:Firmicutes(0.9988),c:Bacilli(0.9850),o:Bacillales(0.9457),f:Bacillaceae_2(0.8425),g:Ornithinibacillus(0.3760);
OTU791	d:Bacteria(1.0000),p:Firmicutes(0.9983),c:Clostridia(0.9299),o:Clostridiales(0.8337),f:Lachnospiraceae(0.5430),g:Clostridium_XlVa(0.0865);
OTU792	d:Bacteria(1.0000),p:Tenericutes(0.6840),c:Mollicutes(0.3342),o:Entomoplasmatales(0.1579),f:Spiroplasmataceae(0.0668),g:Spiroplasma(0.0143);
OTU793	d:Bacteria(1.0000),p:Tenericutes(0.5785),c:Mollicutes(0.2725),o:Acholeplasmatales(0.1218),f:Acholeplasmataceae(0.0454),g:Acholeplasma(0.0119);
OTU794	d:Bacteria(1.0000),p:Firmicutes(0.9954),c:Clostridia(0.9207),o:Clostridiales(0.7305),f:Ruminococcaceae(0.4677),g:Papillibacter(0.0751);
OTU795	d:Bacteria(1.0000),p:Firmicutes(0.9899),c:Clostridia(0.7723),o:Clostridiales(0.4216),f:Clostridiales_Incertae_Sedis_XIII(0.2263),g:Anaerovorax(0.0409);
OTU796	d:Bacteria(1.0000),p:Firmicutes(0.9954),c:Clostridia(0.9115),o:Clostridiales(0.8057),f:Clostridiales_Incertae_Sedis_XIII(0.4677),g:Anaerovorax(0.2194);
OTU797	d:Bacteria(1.0000),p:Bacteroidetes(0.9986),c:Flavobacteriia(0.9595),o:Flavobacteriales(0.9177),f:Flavobacteriaceae(0.8051),g:Moheibacter(0.3238);
OTU798	d:Bacteria(1.0000),p:Actinobacteria(1.0000),c:Actinobacteria(0.9974),o:Coriobacteriales(0.9974),f:Coriobacteriaceae(0.9974),g:Adlercreutzia(0.7814);
OTU799	d:Bacteria(1.0000),p:Tenericutes(0.7674),c:Mollicutes(0.3967),o:Acholeplasmatales(0.1942),f:Acholeplasmataceae(0.0883),g:Acholeplasma(0.0167);
OTU800	d:Bacteria(1.0000),p:Bacteroidetes(0.9988),c:Bacteroidia(0.8746),o:Bacteroidales(0.6422),f:Bacteroidaceae(0.2263),g:Bacteroides(0.0523);
OTU801	d:Bacteria(1.0000),p:Firmicutes(0.9989),c:Clostridia(0.9777),o:Clostridiales(0.9693),f:Ruminococcaceae(0.8943),g:Anaerotruncus(0.5327);
OTU802	d:Bacteria(1.0000),p:Firmicutes(0.9914),c:Clostridia(0.8654),o:Clostridiales(0.5981),f:Clostridiaceae_1(0.3470),g:Oxobacter(0.0637);
OTU803	d:Bacteria(1.0000),p:Firmicutes(0.9990),c:Clostridia(0.9486),o:Clostridiales(0.8757),f:Lachnospiraceae(0.6553),g:Pseudobutyrivibrio(0.2194);
OTU804	d:Bacteria(1.0000),p:Nitrospirae(0.9985),c:Nitrospira(0.9935),o:Nitrospirales(0.9904),f:Nitrospiraceae(0.9871),g:Nitrospira(0.9871);
OTU806	d:Bacteria(1.0000),p:Firmicutes(0.9987),c:Erysipelotrichia(0.9969),o:Erysipelotrichales(0.9969),f:Erysipelotrichaceae(0.9969),g:Erysipelotrichaceae_incertae_sedis(0.9969);
OTU807	d:Bacteria(1.0000),p:Bacteroidetes(0.9992),c:Bacteroidia(0.9115),o:Bacteroidales(0.8057),f:Porphyromonadaceae(0.5804),g:Coprobacter(0.0523);
OTU808	d:Bacteria(1.0000),p:Proteobacteria(0.9999),c:Alphaproteobacteria(0.9985),o:Caulobacterales(0.9736),f:Caulobacteraceae(0.9533),g:Phenylobacterium(0.9533);
OTU809	d:Bacteria(1.0000),p:Firmicutes(0.9802),c:Erysipelotrichia(0.8562),o:Erysipelotrichales(0.5540),f:Erysipelotrichaceae(0.3872),g:Bulleidia(0.1150);
OTU810	d:Bacteria(1.0000),p:Bacteroidetes(0.9985),c:Bacteroidia(0.9299),o:Bacteroidales(0.8337),f:Porphyromonadaceae(0.6928),g:Parabacteroides(0.0637);
OTU811	d:Bacteria(1.0000),p:Firmicutes(0.8384),c:Clostridia(0.5219),o:Clostridiales(0.2668),f:Ruminococcaceae(0.0296),g:Clostridium_III(0.0094);
OTU812	d:Bacteria(1.0000),p:Bacteroidetes(0.9988),c:Flavobacteriia(0.9777),o:Flavobacteriales(0.9693),f:Flavobacteriaceae(0.9274),g:Planobacterium(0.2716);
OTU813	d:Bacteria(1.0000),p:Firmicutes(0.9983),c:Clostridia(0.9931),o:Clostridiales(0.9862),f:Eubacteriaceae(0.8425),g:Eubacterium(0.6782);
OTU814	d:Bacteria(1.0000),p:Firmicutes(0.9992),c:Clostridia(0.9631),o:Clostridiales(0.9317),f:Ruminococcaceae(0.7676),g:Papillibacter(0.4282);
OTU815	d:Bacteria(1.0000),p:Firmicutes(0.9991),c:Clostridia(0.9595),o:Clostridiales(0.9177),f:Clostridiales_Incertae_Sedis_XIII(0.5804),g:Mogibacterium(0.3760);
OTU816	d:Bacteria(1.0000),p:Firmicutes(0.9992),c:Clostridia(0.9391),o:Clostridiales(0.8477),f:Lachnospiraceae(0.3872),g:Lactonifactor(0.1150);
OTU817	d:Bacteria(1.0000),p:Firmicutes(0.9938),c:Erysipelotrichia(0.9115),o:Erysipelotrichales(0.8057),f:Erysipelotrichaceae(0.6179),g:Eggerthia(0.0523);
OTU818	d:Bacteria(1.0000),p:Firmicutes(0.9990),c:Bacilli(0.9958),o:Lactobacillales(0.9956),f:Aerococcaceae(0.9867),g:Aerococcus(0.9850);
OTU819	d:Bacteria(1.0000),p:Firmicutes(0.9984),c:Clostridia(0.9954),o:Clostridiales(0.9954),f:Ruminococcaceae(0.9898),g:Faecalibacterium(0.8158);
OTU820	d:Bacteria(1.0000),p:Firmicutes(0.9329),c:Clostridia(0.7097),o:Clostridiales(0.3775),f:Clostridiaceae_4(0.0883),g:Thermotalea(0.0167);
OTU822	d:Bacteria(1.0000),p:Bacteroidetes(0.9999),c:Bacteroidia(0.9995),o:Bacteroidales(0.9995),f:Bacteroidaceae(0.9914),g:Bacteroides(0.9914);
OTU823	d:Bacteria(1.0000),p:Firmicutes(0.9993),c:Clostridia(0.9595),o:Clostridiales(0.9177),f:Lachnospiraceae(0.7676),g:Clostridium_XlVa(0.4804);
OTU824	d:Bacteria(1.0000),p:Firmicutes(0.9989),c:Clostridia(0.9741),o:Clostridiales(0.9672),f:Lachnospiraceae(0.6928),g:Clostridium_XlVb(0.5327);
OTU825	d:Bacteria(1.0000),p:Proteobacteria(0.9999),c:Deltaproteobacteria(0.9964),o:Syntrophobacterales(0.9964),f:Syntrophobacteraceae(0.9960),g:Syntrophobacter(0.9722);
OTU826	d:Bacteria(1.0000),p:Firmicutes(0.9987),c:Bacilli(0.9941),o:Bacillales(0.9926),f:Bacillaceae_1(0.9274),g:Bacillus(0.9189);
OTU827	d:Bacteria(1.0000),p:Firmicutes(0.9996),c:Clostridia(0.9850),o:Clostridiales(0.9736),f:Lachnospiraceae(0.8778),g:Clostridium_XlVa(0.7126);
OTU828	d:Bacteria(1.0000),p:Bacteroidetes(0.9922),c:Bacteroidia(0.8470),o:Bacteroidales(0.5099),f:Bacteroidaceae(0.1097),g:Bacteroides(0.0191);
OTU829	d:Bacteria(1.0000),p:Firmicutes(0.9990),c:Bacilli(0.9958),o:Bacillales(0.9958),f:Bacillaceae_1(0.9837),g:Geobacillus(0.9722);
OTU830	d:Bacteria(1.0000),p:Tenericutes(0.4731),c:Mollicutes(0.2113),o:Acholeplasmatales(0.0945),f:Acholeplasmataceae(0.0296),g:Acholeplasma(0.0094);
OTU831	d:Bacteria(1.0000),p:Bacteroidetes(0.9989),c:Bacteroidia(0.9115),o:Bacteroidales(0.8057),f:Porphyromonadaceae(0.6179),g:Butyricimonas(0.3238);
OTU832	d:Bacteria(1.0000),p:Bacteroidetes(0.9093),c:Bacteroidia(0.3342),o:Bacteroidales(0.1579),f:Porphyromonadaceae(0.0668),g:Porphyromonas(0.0119);
OTU833	d:Bacteria(1.0000),p:Bacteroidetes(0.9986),c:Cytophagia(0.9391),o:Cytophagales(0.8477),f:Cytophagaceae(0.6928),g:Arcicella(0.0637);
OTU834	d:Bacteria(1.0000),p:Firmicutes(0.7911),c:Erysipelotrichia(0.4593),o:Erysipelotrichales(0.2305),f:Erysipelotrichaceae(0.1097),g:Erysipelothrix(0.0191);
OTU835	d:Bacteria(1.0000),p:Firmicutes(0.9985),c:Clostridia(0.9924),o:Clostridiales(0.9799),f:Ruminococcaceae(0.9522),g:Oscillibacter(0.7814);
OTU837	d:Bacteria(1.0000),p:Spirochaetes(0.8857),c:Spirochaetia(0.7097),o:Spirochaetales(0.3775),f:Spirochaetaceae(0.2263),g:Treponema(0.0191);
OTU838	d:Bacteria(1.0000),p:Fusobacteria(0.9996),c:Fusobacteriia(0.9986),o:Fusobacteriales(0.9986),f:Leptotrichiaceae(0.9978),g:Leptotrichia(0.9972);
OTU839	d:Bacteria(1.0000),p:Firmicutes(0.9993),c:Clostridia(0.9559),o:Clostridiales(0.9037),f:Ruminococcaceae(0.7676),g:Clostridium_IV(0.2716);
OTU840	d:Bacteria(1.0000),p:Bacteroidetes(0.9999),c:Bacteroidia(0.9995),o:Bacteroidales(0.9995),f:Bacteroidaceae(0.9837),g:Bacteroides(0.9807);
OTU843	d:Bacteria(1.0000),p:Lentisphaerae(0.9802),c:Lentisphaeria(0.8562),o:Victivallales(0.5540),f:Victivallaceae(0.3872),g:Victivallis(0.1150);
OTU844	d:Bacteria(1.0000),p:Firmicutes(0.9988),c:Clostridia(0.9559),o:Clostridiales(0.9037),f:Lachnospiraceae(0.6928),g:Blautia(0.2716);
OTU845	d:Bacteria(1.0000),p:Synergistetes(0.9566),c:Synergistia(0.8470),o:Synergistales(0.5099),f:Synergistaceae(0.3470),g:Cloacibacillus(0.0523);
OTU846	d:Bacteria(1.0000),p:Bacteroidetes(0.9962),c:Bacteroidia(0.8838),o:Bacteroidales(0.6864),f:Bacteroidaceae(0.3470),g:Bacteroides(0.0865);
OTU847	d:Bacteria(1.0000),p:Bacteroidetes(0.9987),c:Bacteroidia(0.8931),o:Bacteroidales(0.7305),f:Porphyromonadaceae(0.4275),g:Barnesiella(0.0409);
OTU849	d:Bacteria(1.0000),p:Firmicutes(0.9990),c:Clostridia(0.9704),o:Clostridiales(0.9317),f:Ruminococcaceae(0.7302),g:Sporobacter(0.3760);
OTU850	d:Bacteria(1.0000),p:Verrucomicrobia(0.9996),c:Verrucomicrobiae(0.9986),o:Verrucomicrobiales(0.9986),f:Verrucomicrobiaceae(0.9191),g:Luteolibacter(0.8502);
OTU851	d:Bacteria(1.0000),p:Proteobacteria(0.9986),c:Deltaproteobacteria(0.9449),o:Desulfovibrionales(0.8617),f:Desulfovibrionaceae(0.3068),g:Desulfovibrio(0.0751);
OTU852	d:Bacteria(1.0000),p:Firmicutes(0.9991),c:Clostridia(0.9486),o:Clostridiales(0.8757),f:Clostridiaceae_1(0.4677),g:Clostridium_sensu_stricto(0.2194);
OTU853	d:Bacteria(1.0000),p:Actinobacteria(0.9999),c:Actinobacteria(0.9990),o:Actinomycetales(0.9960),f:Brevibacteriaceae(0.9743),g:Brevibacterium(0.9743);
OTU854	d:Bacteria(1.0000),p:Firmicutes(0.9938),c:Clostridia(0.5845),o:Clostridiales(0.3031),f:Lachnospiraceae(0.1525),g:Clostridium_XlVa(0.0295);
OTU855	d:Bacteria(1.0000),p:Firmicutes(0.9991),c:Clostridia(0.9970),o:Clostridiales(0.9970),f:Peptococcaceae_1(0.9968),g:Peptococcus(0.9968);
OTU856	d:Bacteria(1.0000),p:Actinobacteria(0.9999),c:Actinobacteria(0.9996),o:Actinomycetales(0.9996),f:Actinomycetaceae(0.9914),g:Actinomyces(0.9914);
OTU857	d:Bacteria(1.0000),p:Actinobacteria(0.9999),c:Actinobacteria(0.9996),o:Actinomycetales(0.9996),f:Corynebacteriaceae(0.9847),g:Corynebacterium(0.9829);
OTU858	d:Bacteria(1.0000),p:Spirochaetes(0.9987),c:Spirochaetia(0.9924),o:Spirochaetales(0.9799),f:Spirochaetaceae(0.9687),g:Treponema(0.8502);
OTU860	d:Bacteria(1.0000),p:Bacteroidetes(1.0000),c:Bacteroidia(0.9974),o:Bacteroidales(0.9974),f:Porphyromonadaceae(0.9974),g:Porphyromonas(0.9972);
OTU861	d:Bacteria(1.0000),p:Firmicutes(0.9566),c:Clostridia(0.8348),o:Clostridiales(0.4658),f:Incertae_Sedis_XI(0.1311),g:Clostridium_XII(0.0215);
OTU863	d:Bacteria(1.0000),p:Bacteroidetes(0.9802),c:Sphingobacteriia(0.3342),o:Sphingobacteriales(0.1579),f:Sphingobacteriaceae(0.0668),g:Solitalea(0.0143);
OTU864	d:Bacteria(1.0000),p:Fibrobacteres(0.9994),c:Fibrobacteria(0.9983),o:Fibrobacterales(0.9983),f:Fibrobacteraceae(0.9981),g:Fibrobacter(0.9981);
OTU865	d:Bacteria(1.0000),p:Firmicutes(0.5785),c:Clostridia(0.2725),o:Clostridiales(0.1218),f:Clostridiaceae_4(0.0218),g:Thermotalea(0.0077);
OTU867	d:Archaea(1.0000),p:Euryarchaeota(0.9938),c:Thermoplasmata(0.8654),o:Methanomassiliicoccales(0.4658),f:Methanomassiliicoccaceae(0.3068),g:Methanomassiliicoccus(0.0751);
OTU868	d:Bacteria(1.0000),p:Fusobacteria(0.9987),c:Fusobacteriia(0.9964),o:Fusobacteriales(0.9964),f:Leptotrichiaceae(0.9960),g:Streptobacillus(0.2716);
OTU869	d:Bacteria(1.0000),p:Proteobacteria(0.9999),c:Gammaproteobacteria(0.9954),o:Pseudomonadales(0.9954),f:Moraxellaceae(0.9908),g:Psychrobacter(0.9722);
OTU870	d:Bacteria(1.0000),p:Firmicutes(0.9914),c:Clostridia(0.8838),o:Clostridiales(0.6864),f:Ruminococcaceae(0.3470),g:Intestinimonas(0.0409);
OTU871	d:Bacteria(1.0000),p:Proteobacteria(0.9329),c:Alphaproteobacteria(0.5845),o:Kiloniellales(0.1942),f:Kiloniellaceae(0.0883),g:Kiloniella(0.0167);
OTU872	d:Bacteria(1.0000),p:Proteobacteria(0.9994),c:Gammaproteobacteria(0.9929),o:Pseudomonadales(0.8477),f:Pseudomonadaceae(0.7302),g:Pseudomonas(0.5751);
OTU873	d:Bacteria(1.0000),p:Firmicutes(0.9986),c:Clostridia(0.8931),o:Clostridiales(0.7305),f:Lachnospiraceae(0.5055),g:Clostridium_XlVa(0.1150);
OTU874	d:Bacteria(1.0000),p:Tenericutes(0.6840),c:Mollicutes(0.3342),o:Acholeplasmatales(0.1579),f:Acholeplasmataceae(0.0668),g:Acholeplasma(0.0143);
OTU875	d:Bacteria(1.0000),p:Firmicutes(0.9802),c:Clostridia(0.8562),o:Clostridiales(0.5540),f:Ruminococcaceae(0.3872),g:Saccharofermentans(0.0751);
OTU876	d:Bacteria(1.0000),p:Proteobacteria(0.9988),c:Gammaproteobacteria(0.9814),o:Xanthomonadales(0.9457),f:Xanthomonadaceae(0.9026),g:Lysobacter(0.5327);
OTU878	d:Bacteria(1.0000),p:Firmicutes(0.9990),c:Clostridia(0.9954),o:Clostridiales(0.9954),f:Lachnospiraceae(0.9743),g:Coprococcus(0.9743);
OTU879	d:Bacteria(1.0000),p:Bacteroidetes(0.9999),c:Bacteroidia(0.9994),o:Bacteroidales(0.9994),f:Rikenellaceae(0.9969),g:Alistipes(0.9969);
OTU880	d:Bacteria(1.0000),p:Firmicutes(0.9991),c:Clostridia(0.9486),o:Clostridiales(0.8757),f:Lachnospiraceae(0.6553),g:Ruminococcus2(0.1672);
OTU881	d:Bacteria(1.0000),p:Bacteroidetes(0.9093),c:Bacteroidia(0.3967),o:Bacteroidales(0.1942),f:Porphyromonadaceae(0.0883),g:Barnesiella(0.0143);
OTU882	d:Bacteria(1.0000),p:Fibrobacteres(0.9990),c:Fibrobacteria(0.9777),o:Fibrobacterales(0.9693),f:Fibrobacteraceae(0.9274),g:Fibrobacter(0.9189);
OTU883	d:Bacteria(1.0000),p:Firmicutes(0.8620),c:Clostridia(0.4593),o:Clostridiales(0.2305),f:Lachnospiraceae(0.0454),g:Parasporobacterium(0.0119);
OTU884	d:Bacteria(1.0000),p:Bacteroidetes(0.8857),c:Sphingobacteriia(0.2113),o:Sphingobacteriales(0.0945),f:Sphingobacteriaceae(0.0296),g:Pedobacter(0.0094);
OTU885	d:Bacteria(1.0000),p:Firmicutes(1.0000),c:Bacilli(1.0000),o:Lactobacillales(0.9964),f:Lactobacillaceae(0.9888),g:Lactobacillus(0.9871);
OTU886	d:Bacteria(1.0000),p:Bacteroidetes(0.9998),c:Bacteroidia(0.9966),o:Bacteroidales(0.9966),f:Prevotellaceae(0.9914),g:Prevotella(0.9914);
OTU887	d:Bacteria(1.0000),p:Firmicutes(0.8147),c:Clostridia(0.5219),o:Clostridiales(0.2305),f:Ruminococcaceae(0.0454),g:Intestinimonas(0.0094);
OTU888	d:Bacteria(1.0000),p:Bacteroidetes(0.9998),c:Bacteroidia(0.9987),o:Bacteroidales(0.9987),f:Prevotellaceae(0.9972),g:Alloprevotella(0.9972);
OTU889	d:Bacteria(1.0000),p:Firmicutes(0.9938),c:Clostridia(0.9115),o:Clostridiales(0.8057),f:Ruminococcaceae(0.5055),g:Clostridium_IV(0.0523);
OTU890	d:Bacteria(1.0000),p:Firmicutes(0.8620),c:Clostridia(0.5845),o:Clostridiales(0.3031),f:Heliobacteriaceae(0.1311),g:Heliobacterium(0.0143);
OTU892	d:Bacteria(1.0000),p:Firmicutes(0.9907),c:Clostridia(0.7723),o:Clostridiales(0.4216),f:Ruminococcaceae(0.2263),g:Acetivibrio(0.0295);
OTU893	d:Bacteria(1.0000),p:Proteobacteria(0.9992),c:Deltaproteobacteria(0.9850),o:Desulfovibrionales(0.9736),f:Desulfovibrionaceae(0.8943),g:Desulfovibrio(0.7814);
OTU894	d:Bacteria(1.0000),p:Firmicutes(0.8620),c:Clostridia(0.3967),o:Clostridiales(0.1579),f:Eubacteriaceae(0.0668),g:Alkalibaculum(0.0143);
OTU895	d:Bacteria(1.0000),p:Firmicutes(0.7674),c:Clostridia(0.3967),o:Clostridiales(0.1942),f:Ruminococcaceae(0.0454),g:Ruminococcus(0.0119);
OTU896	d:Bacteria(1.0000),p:Firmicutes(0.9899),c:Erysipelotrichia(0.8654),o:Erysipelotrichales(0.5981),f:Erysipelotrichaceae(0.4275),g:Erysipelotrichaceae_incertae_sedis(0.1150);
OTU898	d:Bacteria(1.0000),p:Firmicutes(0.5785),c:Clostridia(0.2113),o:Clostridiales(0.0945),f:Lachnospiraceae(0.0061),g:Anaerostipes(0.0043);
OTU900	d:Bacteria(1.0000),p:Firmicutes(0.9093),c:Bacilli(0.5219),o:Bacillales(0.2668),f:Bacillaceae_1(0.1311),g:Bacillus(0.0215);
OTU901	d:Bacteria(1.0000),p:Firmicutes(0.8384),c:Clostridia(0.5845),o:Clostridiales(0.3031),f:Peptococcaceae_2(0.1097),g:Pelotomaculum(0.0191);
OTU902	d:Bacteria(1.0000),p:Actinobacteria(0.9990),c:Actinobacteria(0.9522),o:Coriobacteriales(0.8897),f:Coriobacteriaceae(0.8425),g:Adlercreutzia(0.1672);
OTU903	d:Bacteria(0.9753),p:Bacteroidetes(0.7911),c:Bacteroidia(0.0285),o:Bacteroidales(0.0111),f:Porphyromonadaceae(0.0037),g:Dysgonomonas(0.0031);
OTU904	d:Bacteria(1.0000),p:Firmicutes(0.9990),c:Clostridia(0.9960),o:Clostridiales(0.9960),f:Clostridiaceae_1(0.9857),g:Clostridium_sensu_stricto(0.9533);
OTU905	d:Bacteria(1.0000),p:Tenericutes(0.1875),c:Mollicutes(0.0345),o:Anaeroplasmatales(0.0136),f:Anaeroplasmataceae(0.0061),g:Asteroleplasma(0.0043);
OTU906	d:Bacteria(1.0000),p:Bacteroidetes(0.9985),c:Bacteroidia(0.9935),o:Bacteroidales(0.9904),f:Prevotellaceae(0.6928),g:Prevotella(0.4804);
OTU907	d:Bacteria(1.0000),p:Firmicutes(0.9907),c:Clostridia(0.8470),o:Clostridiales(0.5099),f:Ruminococcaceae(0.2665),g:Pseudobacteroides(0.0215);
OTU909	d:Bacteria(1.0000),p:Firmicutes(0.9984),c:Bacilli(0.9937),o:Lactobacillales(0.9693),f:Carnobacteriaceae(0.7676),g:Trichococcus(0.6095);
OTU910	d:Bacteria(1.0000),p:Proteobacteria(0.9998),c:Alphaproteobacteria(0.9935),o:Rhodobacterales(0.8757),f:Rhodobacteraceae(0.8051),g:Rhodobacter(0.5751);
OTU911	d:Bacteria(1.0000),p:Firmicutes(0.7674),c:Clostridia(0.3967),o:Thermoanaerobacterales(0.1218),f:Thermoanaerobacteraceae(0.0454),g:Moorella(0.0119);
OTU912	d:Bacteria(1.0000),p:Firmicutes(0.9987),c:Clostridia(0.9926),o:Clostridiales(0.9820),f:Clostridiaceae_1(0.9533),g:Anaerosporobacter(0.9533);
OTU913	d:Bacteria(1.0000),p:Gemmatimonadetes(0.9992),c:Gemmatimonadetes(0.9595),o:Gemmatimonadales(0.9177),f:Gemmatimonadaceae(0.8861),g:Gemmatimonas(0.7470);
OTU914	d:Bacteria(1.0000),p:Tenericutes(0.2622),c:Mollicutes(0.0888),o:Entomoplasmatales(0.0400),f:Spiroplasmataceae(0.0140),g:Spiroplasma(0.0060);
OTU915	d:Bacteria(1.0000),p:Firmicutes(0.9990),c:Clostridia(0.9969),o:Clostridiales(0.9969),f:Ruminococcaceae(0.9969),g:Ruminococcus(0.9969);
OTU916	d:Bacteria(1.0000),p:Bacteroidetes(0.9566),c:Sphingobacteriia(0.3342),o:Sphingobacteriales(0.1579),f:Sphingobacteriaceae(0.0668),g:Pedobacter(0.0119);
OTU917	d:Bacteria(1.0000),p:Bacteroidetes(0.7911),c:Sphingobacteriia(0.1500),o:Sphingobacteriales(0.0673),f:Sphingobacteriaceae(0.0218),g:Mucilaginibacter(0.0060);
OTU918	d:Bacteria(1.0000),p:Firmicutes(0.9802),c:Clostridia(0.8562),o:Clostridiales(0.4216),f:Gracilibacteraceae(0.2665),g:Gracilibacter(0.0295);
OTU919	d:Bacteria(1.0000),p:Firmicutes(0.6840),c:Clostridia(0.1500),o:Clostridiales(0.0673),f:Lachnospiraceae(0.0061),g:Lachnospira(0.0043);
OTU920	d:Bacteria(1.0000),p:Bacteroidetes(0.7911),c:Sphingobacteriia(0.0345),o:Sphingobacteriales(0.0136),f:Sphingobacteriaceae(0.0061),g:Parapedobacter(0.0043);
OTU921	d:Bacteria(1.0000),p:Actinobacteria(0.9093),c:Actinobacteria(0.6471),o:Coriobacteriales(0.3394),f:Coriobacteriaceae(0.1861),g:Adlercreutzia(0.0143);
OTU922	d:Bacteria(1.0000),p:Firmicutes(0.9988),c:Clostridia(0.9449),o:Clostridiales(0.8617),f:Lachnospiraceae(0.6553),g:Coprococcus(0.4804);
OTU923	d:Bacteria(1.0000),p:Proteobacteria(0.9999),c:Betaproteobacteria(0.9939),o:Neisseriales(0.9757),f:Neisseriaceae(0.9522),g:Eikenella(0.7126);
OTU924	d:Bacteria(1.0000),p:Fusobacteria(0.9988),c:Fusobacteriia(0.9966),o:Fusobacteriales(0.9966),f:Leptotrichiaceae(0.9939),g:Sneathia(0.6438);
OTU925	d:Bacteria(1.0000),p:Firmicutes(0.4731),c:Clostridia(0.2113),o:Clostridiales(0.0945),f:Clostridiaceae_3(0.0296),g:Brassicibacter(0.0094);
OTU926	d:Bacteria(1.0000),p:Firmicutes(0.9989),c:Clostridia(0.9962),o:Clostridiales(0.9962),f:Peptostreptococcaceae(0.9867),g:Clostridium_XI(0.9850);
OTU927	d:Bacteria(1.0000),p:Tenericutes(0.4731),c:Mollicutes(0.2113),o:Mycoplasmatales(0.0673),f:Mycoplasmataceae(0.0218),g:Mycoplasma(0.0077);
OTU928	d:Bacteria(1.0000),p:Actinobacteria(1.0000),c:Actinobacteria(1.0000),o:Actinomycetales(0.9970),f:Micrococcaceae(0.9857),g:Rothia(0.9850);
OTU930	d:Bacteria(1.0000),p:Firmicutes(0.9922),c:Clostridia(0.8654),o:Clostridiales(0.5981),f:Ruminococcaceae(0.2665),g:Sporobacter(0.0409);
OTU931	d:Bacteria(1.0000),p:Firmicutes(0.9994),c:Clostridia(0.9981),o:Clostridiales(0.9981),f:Clostridiales_Incertae_Sedis_XI(0.9867),g:Anaerococcus(0.9829);
OTU932	d:Bacteria(1.0000),p:Actinobacteria(0.2622),c:Actinobacteria(0.0888),o:Actinomycetales(0.0400),f:Nocardiaceae(0.0140),g:Rhodococcus(0.0060);
OTU933	d:Bacteria(1.0000),p:Firmicutes(0.9991),c:Clostridia(0.9595),o:Clostridiales(0.9177),f:Ruminococcaceae(0.7676),g:Papillibacter(0.2716);
OTU934	d:Bacteria(1.0000),p:Fusobacteria(0.9988),c:Fusobacteriia(0.9970),o:Fusobacteriales(0.9970),f:Leptotrichiaceae(0.9970),g:Leptotrichia(0.8158);
OTU935	d:Bacteria(1.0000),p:Firmicutes(0.8384),c:Clostridia(0.5845),o:Clostridiales(0.2668),f:Ruminococcaceae(0.1311),g:Intestinimonas(0.0167);
OTU936	d:Bacteria(1.0000),p:Firmicutes(0.9999),c:Bacilli(0.9946),o:Lactobacillales(0.9693),f:Carnobacteriaceae(0.8425),g:Granulicatella(0.6782);
OTU937	d:Bacteria(1.0000),p:Proteobacteria(0.9997),c:Deltaproteobacteria(0.9937),o:Desulfovibrionales(0.9926),f:Desulfovibrionaceae(0.9722),g:Desulfovibrio(0.9722);
OTU939	d:Bacteria(1.0000),p:Firmicutes(0.9992),c:Clostridia(0.9522),o:Clostridiales(0.8897),f:Ruminococcaceae(0.7676),g:Anaerofilum(0.0865);
OTU941	d:Bacteria(1.0000),p:Tenericutes(0.4731),c:Mollicutes(0.2113),o:Acholeplasmatales(0.0945),f:Acholeplasmataceae(0.0296),g:Acholeplasma(0.0094);
OTU942	d:Bacteria(1.0000),p:Tenericutes(0.2622),c:Mollicutes(0.0888),o:Acholeplasmatales(0.0400),f:Acholeplasmataceae(0.0140),g:Acholeplasma(0.0060);
OTU943	d:Bacteria(1.0000),p:Firmicutes(0.9802),c:Clostridia(0.8470),o:Clostridiales(0.5099),f:Clostridiaceae_1(0.1525),g:Clostridium_sensu_stricto(0.0295);
OTU944	d:Bacteria(1.0000),p:Firmicutes(0.9990),c:Clostridia(0.9777),o:Clostridiales(0.9457),f:Ruminococcaceae(0.8425),g:Intestinimonas(0.3760);
OTU945	d:Bacteria(1.0000),p:Firmicutes(0.9990),c:Clostridia(0.9391),o:Clostridiales(0.8477),f:Lachnospiraceae(0.6179),g:Anaerostipes(0.3238);
OTU946	d:Bacteria(0.9753),p:Microgenomates(0.7911),g:Microgenomates_genera_incertae_sedis(0.0191);
OTU947	d:Bacteria(1.0000),p:Firmicutes(0.9566),c:Clostridia(0.8470),o:Clostridiales(0.4658),f:Peptococcaceae_1(0.1861),g:Peptococcus(0.0409);
OTU948	d:Bacteria(1.0000),p:Firmicutes(0.9970),c:Clostridia(0.9449),o:Clostridiales(0.8617),f:Ruminococcaceae(0.6553),g:Clostridium_IV(0.0751);
OTU949	d:Bacteria(1.0000),p:Firmicutes(0.9990),c:Clostridia(0.9522),o:Clostridiales(0.8897),f:Lachnospiraceae(0.6553),g:Lachnospiracea_incertae_sedis(0.4804);
OTU950	d:Bacteria(1.0000),p:Bacteroidetes(0.9990),c:Bacteroidia(0.9952),o:Bacteroidales(0.9952),f:Porphyromonadaceae(0.9898),g:Parabacteroides(0.9829);
OTU951	d:Bacteria(1.0000),p:Firmicutes(0.8620),c:Clostridia(0.6471),o:Clostridiales(0.2305),f:Ruminococcaceae(0.1097),g:Clostridium_IV(0.0143);
OTU952	d:Bacteria(1.0000),p:Firmicutes(0.9990),c:Clostridia(0.9522),o:Clostridiales(0.8897),f:Lachnospiraceae(0.7302),g:Clostridium_XlVa(0.4282);
OTU953	d:Bacteria(1.0000),p:Firmicutes(0.8147),c:Bacilli(0.3342),o:Bacillales(0.1579),f:Bacillaceae_1(0.0668),g:Bacillus(0.0143);
OTU954	d:Bacteria(1.0000),p:Firmicutes(0.8384),c:Clostridia(0.4593),o:Clostridiales(0.2305),f:Clostridiaceae_2(0.0296),g:Alkaliphilus(0.0094);
OTU955	d:Bacteria(1.0000),p:Bacteroidetes(0.9990),c:Bacteroidia(0.9970),o:Bacteroidales(0.9970),f:Prevotellaceae(0.5430),g:Prevotella(0.3238);
OTU956	d:Bacteria(1.0000),p:Tenericutes(0.9930),c:Mollicutes(0.9023),o:Anaeroplasmatales(0.5981),f:Anaeroplasmataceae(0.4275),g:Anaeroplasma(0.1672);
OTU957	d:Bacteria(1.0000),p:Firmicutes(0.9954),c:Clostridia(0.9023),o:Clostridiales(0.7746),f:Ruminococcaceae(0.5430),g:Sporobacter(0.0751);
OTU958	d:Bacteria(1.0000),p:Firmicutes(0.9984),c:Bacilli(0.9947),o:Bacillales(0.9947),f:Bacillales_Incertae_Sedis_X(0.9786),g:Thermicanus(0.9786);
OTU959	d:Bacteria(1.0000),p:Verrucomicrobia(0.9329),c:Opitutae(0.8348),o:Puniceicoccales(0.4658),f:Puniceicoccaceae(0.3068),g:Cerasicoccus(0.0295);
OTU960	d:Bacteria(1.0000),p:Firmicutes(0.9992),c:Clostridia(0.9595),o:Clostridiales(0.9037),f:Ruminococcaceae(0.4275),g:Clostridium_IV(0.1672);
OTU963	d:Bacteria(1.0000),p:Spirochaetes(0.9970),c:Spirochaetia(0.9449),o:Spirochaetales(0.8617),f:Spirochaetaceae(0.7676),g:Treponema(0.4282);
OTU964	d:Bacteria(1.0000),p:Firmicutes(0.9566),c:Clostridia(0.7097),o:Clostridiales(0.3031),f:Peptococcaceae_1(0.1311),g:Desulfitibacter(0.0215);
OTU965	d:Bacteria(1.0000),p:Firmicutes(0.9991),c:Clostridia(0.9449),o:Clostridiales(0.8617),f:Eubacteriaceae(0.5804),g:Eubacterium(0.3760);
OTU966	d:Bacteria(1.0000),p:Firmicutes(0.9978),c:Clostridia(0.9449),o:Clostridiales(0.8617),f:Lachnospiraceae(0.2665),g:Syntrophococcus(0.0523);
OTU967	d:Bacteria(1.0000),p:Firmicutes(0.8147),c:Clostridia(0.5219),o:Clostridiales(0.2668),f:Ruminococcaceae(0.0668),g:Ruminococcus(0.0094);
OTU968	d:Bacteria(1.0000),p:Firmicutes(0.8620),c:Clostridia(0.5219),o:Clostridiales(0.2305),f:Peptococcaceae_2(0.0668),g:Desulfotomaculum(0.0143);
OTU969	d:Bacteria(1.0000),p:Bacteroidetes(0.9922),c:Sphingobacteriia(0.5845),o:Sphingobacteriales(0.3031),f:Sphingobacteriaceae(0.1525),g:Mucilaginibacter(0.0215);
OTU970	d:Bacteria(1.0000),p:Firmicutes(0.9986),c:Clostridia(0.9522),o:Clostridiales(0.8897),f:Ruminococcaceae(0.7302),g:Clostridium_IV(0.3760);
OTU971	d:Bacteria(1.0000),p:Firmicutes(0.9987),c:Clostridia(0.9886),o:Clostridiales(0.9757),f:Incertae_Sedis_XI(0.9722),g:Murdochiella(0.9722);
OTU973	d:Bacteria(1.0000),p:Bacteroidetes(0.9093),c:Sphingobacteriia(0.2113),o:Sphingobacteriales(0.0945),f:Chitinophagaceae(0.0296),g:Hydrotalea(0.0060);
OTU974	d:Bacteria(1.0000),p:Firmicutes(0.9991),c:Clostridia(0.9970),o:Clostridiales(0.9970),f:Eubacteriaceae(0.9970),g:Anaerofustis(0.9970);
OTU975	d:Bacteria(1.0000),p:Firmicutes(0.9922),c:Clostridia(0.8931),o:Clostridiales(0.7305),f:Eubacteriaceae(0.2665),g:Eubacterium(0.0637);
OTU976	d:Bacteria(1.0000),p:Bacteroidetes(0.9922),c:Bacteroidia(0.8348),o:Bacteroidales(0.4658),f:Prevotellaceae(0.1525),g:Paraprevotella(0.0295);
OTU977	d:Bacteria(1.0000),p:Proteobacteria(0.9987),c:Deltaproteobacteria(0.9924),o:Desulfobacterales(0.9778),f:Desulfobulbaceae(0.9191),g:Desulfobulbus(0.8846);
OTU978	d:Bacteria(1.0000),p:Firmicutes(0.7674),c:Clostridia(0.3967),o:Clostridiales(0.1942),f:Clostridiaceae_1(0.0883),g:Caloramator(0.0167);
OTU979	d:Bacteria(1.0000),p:Bacteroidetes(0.7911),c:Sphingobacteriia(0.0345),o:Sphingobacteriales(0.0136),f:Sphingobacteriaceae(0.0061),g:Parapedobacter(0.0043);
OTU980	d:Bacteria(1.0000),p:Firmicutes(0.9566),c:Clostridia(0.7097),o:Clostridiales(0.3775),f:Eubacteriaceae(0.1525),g:Alkalibacter(0.0295);
OTU981	d:Bacteria(1.0000),p:Firmicutes(0.9938),c:Clostridia(0.8746),o:Clostridiales(0.6422),f:Lachnospiraceae(0.3872),g:Clostridium_XlVb(0.0865);
OTU982	d:Bacteria(1.0000),p:Firmicutes(0.9329),c:Clostridia(0.8348),o:Clostridiales(0.4658),f:Ruminococcaceae(0.1525),g:Ruminococcus(0.0191);
OTU983	d:Bacteria(1.0000),p:Firmicutes(0.9938),c:Clostridia(0.8654),o:Clostridiales(0.5981),f:Lachnospiraceae(0.3068),g:Cellulosilyticum(0.0751);
OTU984	d:Bacteria(1.0000),p:Proteobacteria(1.0000),c:Epsilonproteobacteria(1.0000),o:Campylobacterales(1.0000),f:Helicobacteraceae(0.9973),g:Helicobacter(0.9968);
OTU985	d:Bacteria(1.0000),p:Firmicutes(0.9922),c:Clostridia(0.8931),o:Clostridiales(0.7305),f:Ruminococcaceae(0.3872),g:Acetivibrio(0.0409);
OTU987	d:Bacteria(1.0000),p:Firmicutes(0.1875),c:Erysipelotrichia(0.0315),o:Erysipelotrichales(0.0123),f:Erysipelotrichaceae(0.0042),g:Erysipelotrichaceae_incertae_sedis(0.0034);
OTU988	d:Bacteria(1.0000),p:Proteobacteria(0.9999),c:Betaproteobacteria(0.9950),o:Burkholderiales(0.9883),f:Burkholderiaceae(0.9701),g:Polynucleobacter(0.9701);
OTU989	d:Bacteria(1.0000),p:Firmicutes(0.7674),c:Clostridia(0.3967),o:Clostridiales(0.1579),f:Ruminococcaceae(0.0296),g:Clostridium_III(0.0094);
OTU990	d:Bacteria(1.0000),p:Bacteroidetes(0.9907),c:Sphingobacteriia(0.5845),o:Sphingobacteriales(0.3031),f:Sphingobacteriaceae(0.1525),g:Solitalea(0.0167);
OTU992	d:Bacteria(1.0000),p:Firmicutes(0.9986),c:Clostridia(0.9929),o:Clostridiales(0.9841),f:Ruminococcaceae(0.7676),g:Butyricicoccus(0.6095);
OTU993	d:Bacteria(1.0000),p:Actinobacteria(0.5785),c:Actinobacteria(0.2725),o:Coriobacteriales(0.1218),f:Coriobacteriaceae(0.0454),g:Gordonibacter(0.0077);
OTU994	d:Bacteria(1.0000),p:Firmicutes(0.5785),c:Clostridia(0.2725),o:Clostridiales(0.1218),f:Clostridiaceae_1(0.0218),g:Clostridium_sensu_stricto(0.0077);
OTU995	d:Bacteria(1.0000),p:Bacteroidetes(0.9329),c:Sphingobacteriia(0.2725),o:Sphingobacteriales(0.1218),f:Sphingobacteriaceae(0.0454),g:Pedobacter(0.0094);
OTU996	d:Bacteria(1.0000),p:Firmicutes(0.7911),c:Clostridia(0.4593),o:Clostridiales(0.2305),f:Clostridiaceae_4(0.0454),g:Thermotalea(0.0119);
OTU997	d:Bacteria(1.0000),p:Firmicutes(0.9899),c:Clostridia(0.8470),o:Clostridiales(0.5099),f:Gracilibacteraceae(0.1525),g:Gracilibacter(0.0295);
OTU998	d:Bacteria(1.0000),p:Dictyoglomi(0.9988),c:Dictyoglomia(0.9972),o:Dictyoglomales(0.9972),f:Dictyoglomaceae(0.9972),g:Dictyoglomus(0.9972);
OTU999	d:Bacteria(1.0000),p:Firmicutes(0.9992),c:Clostridia(0.9668),o:Clostridiales(0.9457),f:Lachnospiraceae(0.7302),g:Clostridium_XlVa(0.5327);
OTU1000	d:Bacteria(1.0000),p:Firmicutes(0.9946),c:Clostridia(0.9207),o:Clostridiales(0.8197),f:Clostridiales_Incertae_Sedis_XI(0.3872),g:Peptoniphilus(0.1150);
OTU1001	d:Bacteria(1.0000),p:Proteobacteria(0.9995),c:Gammaproteobacteria(0.9973),o:Cardiobacteriales(0.9973),f:Cardiobacteriaceae(0.9973),g:Cardiobacterium(0.9935);
OTU1002	d:Bacteria(1.0000),p:Firmicutes(0.9986),c:Clostridia(0.9968),o:Clostridiales(0.9968),f:Syntrophomonadaceae(0.9968),g:Syntrophothermus(0.9968);
OTU1003	d:Bacteria(1.0000),p:Proteobacteria(1.0000),c:Alphaproteobacteria(0.9964),o:Rhizobiales(0.9799),f:Brucellaceae(0.9274),g:Brucella(0.7814);
OTU1004	d:Bacteria(1.0000),p:Proteobacteria(0.9992),c:Betaproteobacteria(0.8931),o:Burkholderiales(0.5981),f:Sutterellaceae(0.3470),g:Sutterella(0.0865);
OTU1005	d:Bacteria(1.0000),p:Firmicutes(0.7911),c:Clostridia(0.4593),o:Clostridiales(0.2305),f:Ruminococcaceae(0.0454),g:Ruminococcus(0.0094);
OTU1006	d:Bacteria(1.0000),p:Bacteroidetes(0.7911),c:Bacteroidia(0.2725),o:Bacteroidales(0.1218),f:Porphyromonadaceae(0.0454),g:Barnesiella(0.0119);
OTU1007	d:Bacteria(1.0000),p:Firmicutes(0.9946),c:Clostridia(0.9023),o:Clostridiales(0.7746),f:Ruminococcaceae(0.3872),g:Pseudobacteroides(0.0523);
OTU1008	d:Bacteria(1.0000),p:Firmicutes(0.9993),c:Clostridia(0.9391),o:Clostridiales(0.8477),f:Ruminococcaceae(0.6553),g:Ruminococcus(0.1672);
OTU1009	d:Bacteria(1.0000),p:SR1(0.9987),g:SR1_genera_incertae_sedis(0.9786);
OTU1010	d:Bacteria(1.0000),p:Firmicutes(0.9989),c:Clostridia(0.9522),o:Clostridiales(0.8897),f:Eubacteriaceae(0.5430),g:Eubacterium(0.3238);
OTU1011	d:Bacteria(1.0000),p:Firmicutes(0.9970),c:Clostridia(0.9391),o:Clostridiales(0.8477),f:Ruminococcaceae(0.5804),g:Ruminococcus(0.2716);
OTU1012	d:Bacteria(1.0000),p:Bacteroidetes(0.9914),c:Sphingobacteriia(0.5845),o:Sphingobacteriales(0.3031),f:Sphingobacteriaceae(0.1525),g:Parapedobacter(0.0167);
OTU1013	d:Bacteria(1.0000),p:Firmicutes(0.9930),c:Clostridia(0.8562),o:Clostridiales(0.5540),f:Ruminococcaceae(0.3068),g:Clostridium_III(0.0637);
OTU1014	d:Bacteria(1.0000),p:Firmicutes(0.4731),c:Clostridia(0.2113),o:Clostridiales(0.0945),f:Ruminococcaceae(0.0140),g:Clostridium_III(0.0060);
OTU1015	d:Bacteria(1.0000),p:Firmicutes(0.8147),c:Clostridia(0.4593),o:Clostridiales(0.2305),f:Lachnospiraceae(0.0296),g:Lachnospiracea_incertae_sedis(0.0094);
OTU1016	d:Bacteria(1.0000),p:Actinobacteria(0.9998),c:Actinobacteria(0.9978),o:Bifidobacteriales(0.9926),f:Bifidobacteriaceae(0.9878),g:Bifidobacterium(0.9533);
OTU1017	d:Bacteria(1.0000),p:Firmicutes(0.9566),c:Clostridia(0.6471),o:Clostridiales(0.3394),f:Lachnospiraceae(0.1311),g:Clostridium_XlVa(0.0191);
OTU1018	d:Bacteria(1.0000),p:Bacteroidetes(0.8620),c:Bacteroidia(0.4593),o:Bacteroidales(0.2305),f:Bacteroidaceae(0.0140),g:Bacteroides(0.0060);
OTU1019	d:Bacteria(1.0000),p:Tenericutes(0.4731),c:Mollicutes(0.2113),o:Anaeroplasmatales(0.0945),f:Anaeroplasmataceae(0.0296),g:Asteroleplasma(0.0094);
OTU1020	d:Bacteria(1.0000),p:Actinobacteria(0.9990),c:Actinobacteria(0.9850),o:Coriobacteriales(0.9736),f:Coriobacteriaceae(0.9439),g:Parvibacter(0.2716);
OTU1021	d:Bacteria(1.0000),p:Firmicutes(0.2622),c:Clostridia(0.0888),o:Thermoanaerobacterales(0.0136),f:Thermoanaerobacteraceae(0.0061),g:Moorella(0.0043);
OTU1022	d:Bacteria(1.0000),p:Proteobacteria(0.5785),c:Deltaproteobacteria(0.2725),o:Bdellovibrionales(0.1218),f:Bdellovibrionaceae(0.0454),g:Vampirovibrio(0.0119);
OTU1024	d:Bacteria(1.0000),p:Firmicutes(0.9566),c:Clostridia(0.6471),o:Clostridiales(0.3394),f:Lachnospiraceae(0.1525),g:Anaerostipes(0.0215);
OTU1025	d:Bacteria(1.0000),p:Firmicutes(0.9970),c:Clostridia(0.9391),o:Clostridiales(0.8197),f:Ruminococcaceae(0.5804),g:Ethanoligenens(0.0865);
OTU1026	d:Bacteria(1.0000),p:Spirochaetes(0.9986),c:Spirochaetia(0.9929),o:Spirochaetales(0.9841),f:Spirochaetaceae(0.9837),g:Treponema(0.9701);
OTU1027	d:Bacteria(1.0000),p:Proteobacteria(1.0000),c:Gammaproteobacteria(1.0000),o:Orbales(0.9962),f:Orbaceae(0.9950),g:Gilliamella(0.9743);
OTU1028	d:Bacteria(1.0000),p:Firmicutes(0.9329),c:Clostridia(0.8348),o:Clostridiales(0.4216),f:Eubacteriaceae(0.1097),g:Eubacterium(0.0191);
OTU1029	d:Bacteria(1.0000),p:Firmicutes(0.9985),c:Negativicutes(0.9954),o:Selenomonadales(0.9954),f:Veillonellaceae(0.9908),g:Veillonella(0.9743);
OTU1030	d:Bacteria(1.0000),p:Proteobacteria(0.7911),c:Alphaproteobacteria(0.3967),o:Rhodospirillales(0.0400),f:Rhodospirillaceae(0.0140),g:Azospirillum(0.0060);
OTU1031	d:Bacteria(1.0000),p:Firmicutes(0.9962),c:Clostridia(0.9023),o:Clostridiales(0.7746),f:Ruminococcaceae(0.4275),g:Sporobacter(0.0751);
OTU1032	d:Bacteria(1.0000),p:Firmicutes(0.9999),c:Bacilli(0.9995),o:Lactobacillales(0.9956),f:Lactobacillaceae(0.9878),g:Pediococcus(0.9189);
OTU1034	d:Bacteria(1.0000),p:Firmicutes(0.9984),c:Clostridia(0.9931),o:Clostridiales(0.9862),f:Ruminococcaceae(0.9770),g:Anaerotruncus(0.7126);
OTU1035	d:Bacteria(1.0000),p:Firmicutes(0.9998),c:Clostridia(0.9947),o:Clostridiales(0.9947),f:Clostridiaceae_1(0.9722),g:Clostridium_sensu_stricto(0.9722);
OTU1036	d:Bacteria(1.0000),p:Firmicutes(0.9983),c:Bacilli(0.9886),o:Bacillales(0.9757),f:Bacillaceae_1(0.8861),g:Bacillus(0.7470);
OTU1037	d:Bacteria(1.0000),p:Proteobacteria(0.9914),c:Gammaproteobacteria(0.8470),o:Pseudomonadales(0.2305),f:Pseudomonadaceae(0.1097),g:Pseudomonas(0.0167);
OTU1038	d:Bacteria(1.0000),p:Firmicutes(1.0000),c:Clostridia(0.9973),o:Clostridiales(0.9973),f:Lachnospiraceae(0.9871),g:Syntrophococcus(0.9871);
OTU1040	d:Bacteria(1.0000),p:Bacteroidetes(0.9991),c:Bacteroidia(0.9929),o:Bacteroidales(0.9841),f:Prevotellaceae(0.9026),g:Prevotella(0.8158);
OTU1041	d:Bacteria(1.0000),p:Bacteroidetes(0.9986),c:Bacteroidia(0.9931),o:Bacteroidales(0.9862),f:Prevotellaceae(0.7302),g:Prevotella(0.1672);
OTU1043	d:Bacteria(1.0000),p:Firmicutes(0.9993),c:Bacilli(0.9969),o:Lactobacillales(0.9969),f:Streptococcaceae(0.9969),g:Streptococcus(0.9969);
OTU1044	d:Bacteria(1.0000),p:Actinobacteria(0.9994),c:Actinobacteria(0.9973),o:Coriobacteriales(0.9973),f:Coriobacteriaceae(0.9973),g:Slackia(0.9971);
OTU1045	d:Bacteria(1.0000),p:Parcubacteria(0.9922),g:Parcubacteria_genera_incertae_sedis(0.3238);
OTU1046	d:Bacteria(1.0000),p:Firmicutes(0.9996),c:Clostridia(0.9974),o:Clostridiales(0.9947),f:Ruminococcaceae(0.9867),g:Faecalibacterium(0.7126);
OTU1047	d:Bacteria(1.0000),p:Bacteroidetes(0.9997),c:Bacteroidia(0.9987),o:Bacteroidales(0.9987),f:Prevotellaceae(0.9765),g:Prevotella(0.9765);
OTU1048	d:Bacteria(1.0000),p:Firmicutes(0.9991),c:Clostridia(0.9559),o:Clostridiales(0.9037),f:Ruminococcaceae(0.8051),g:Clostridium_IV(0.2194);
OTU1049	d:Bacteria(1.0000),p:Bacteroidetes(0.9998),c:Bacteroidia(0.9988),o:Bacteroidales(0.9988),f:Bacteroidaceae(0.9857),g:Bacteroides(0.9850);
OTU1050	d:Bacteria(1.0000),p:Proteobacteria(0.9999),c:Gammaproteobacteria(0.9937),o:Enterobacteriales(0.9597),f:Enterobacteriaceae(0.9109),g:Raoultella(0.6438);
OTU1051	d:Bacteria(1.0000),p:Verrucomicrobia(0.8620),c:Subdivision5(0.6471),g:Subdivision5_genera_incertae_sedis(0.0409);
OTU1052	d:Bacteria(1.0000),p:Verrucomicrobia(0.9093),c:Verrucomicrobiae(0.7097),o:Verrucomicrobiales(0.3775),f:Verrucomicrobiaceae(0.1861),g:Akkermansia(0.0119);
OTU1054	d:Archaea(1.0000),p:Euryarchaeota(0.9999),c:Methanobacteria(0.9996),o:Methanobacteriales(0.9996),f:Methanobacteriaceae(0.9996),g:Methanobrevibacter(0.9957);
OTU1055	d:Bacteria(1.0000),p:Proteobacteria(1.0000),c:Alphaproteobacteria(1.0000),o:Caulobacterales(0.9947),f:Caulobacteraceae(0.9893),g:Brevundimonas(0.9893);
OTU1056	d:Bacteria(1.0000),p:Spirochaetes(0.9991),c:Spirochaetia(0.9704),o:Spirochaetales(0.9597),f:Spirochaetaceae(0.9109),g:Treponema(0.0751);
OTU1058	d:Bacteria(1.0000),p:Firmicutes(0.9962),c:Clostridia(0.9207),o:Clostridiales(0.8197),f:Clostridiaceae_1(0.5055),g:Clostridium_sensu_stricto(0.2194);
OTU1059	d:Bacteria(1.0000),p:Tenericutes(0.9954),c:Mollicutes(0.9299),o:Anaeroplasmatales(0.7305),f:Anaeroplasmataceae(0.5430),g:Anaeroplasma(0.3238);
OTU1060	d:Bacteria(1.0000),p:Firmicutes(0.9907),c:Clostridia(0.8562),o:Clostridiales(0.5540),f:Clostridiaceae_4(0.1525),g:Geosporobacter(0.0215);
OTU1061	d:Bacteria(1.0000),p:Actinobacteria(0.9995),c:Actinobacteria(0.9973),o:Actinomycetales(0.9970),f:Actinomycetaceae(0.9935),g:Mobiluncus(0.9935);
OTU1062	d:Bacteria(1.0000),p:Firmicutes(0.9992),c:Clostridia(0.9115),o:Clostridiales(0.8057),f:Lachnospiraceae(0.5055),g:Clostridium_XlVa(0.1672);
OTU1063	d:Bacteria(1.0000),p:Bacteroidetes(0.9988),c:Bacteroidia(0.9850),o:Bacteroidales(0.9736),f:Prevotellaceae(0.8861),g:Alloprevotella(0.6782);
OTU1064	d:Bacteria(1.0000),p:Proteobacteria(0.5785),c:Deltaproteobacteria(0.2725),o:Bdellovibrionales(0.0945),f:Bdellovibrionaceae(0.0296),g:Vampirovibrio(0.0094);
OTU1065	d:Bacteria(1.0000),p:Firmicutes(0.8620),c:Clostridia(0.3967),o:Clostridiales(0.1942),f:Clostridiaceae_4(0.0454),g:Thermotalea(0.0119);
OTU1066	d:Bacteria(1.0000),p:Bacteroidetes(0.8620),c:Sphingobacteriia(0.2725),o:Sphingobacteriales(0.1218),f:Sphingobacteriaceae(0.0454),g:Mucilaginibacter(0.0094);
OTU1068	d:Bacteria(1.0000),p:Spirochaetes(0.9999),c:Spirochaetia(0.9991),o:Spirochaetales(0.9991),f:Spirochaetaceae(0.9989),g:Treponema(0.9969);
OTU1070	d:Bacteria(1.0000),p:Firmicutes(0.7674),c:Clostridia(0.3967),o:Clostridiales(0.1942),f:Clostridiaceae_1(0.0668),g:Clostridium_sensu_stricto(0.0143);
OTU1072	d:Bacteria(1.0000),p:Bacteroidetes(0.8620),c:Bacteroidia(0.3967),o:Bacteroidales(0.1942),f:Porphyromonadaceae(0.0668),g:Barnesiella(0.0077);
OTU1073	d:Bacteria(1.0000),p:Firmicutes(0.9994),c:Clostridia(0.9973),o:Clostridiales(0.9973),f:Ruminococcaceae(0.9960),g:Clostridium_IV(0.9893);
OTU1074	d:Bacteria(1.0000),p:Proteobacteria(0.9994),c:Deltaproteobacteria(0.9966),o:Desulfovibrionales(0.9966),f:Desulfovibrionaceae(0.9935),g:Desulfovibrio(0.9935);
OTU1075	d:Bacteria(1.0000),p:Tenericutes(0.8147),c:Mollicutes(0.5219),o:Acholeplasmatales(0.2668),f:Acholeplasmataceae(0.1311),g:Acholeplasma(0.0215);
OTU1076	d:Bacteria(1.0000),p:Tenericutes(0.2622),c:Mollicutes(0.0888),o:Entomoplasmatales(0.0136),f:Entomoplasmataceae(0.0042),g:Mesoplasma(0.0034);
OTU1077	d:Bacteria(1.0000),p:Bacteroidetes(0.9999),c:Bacteroidia(0.9981),o:Bacteroidales(0.9981),f:Prevotellaceae(0.9973),g:Prevotella(0.9973);
OTU1078	d:Bacteria(1.0000),p:Planctomycetes(0.9907),c:Planctomycetia(0.8746),o:Planctomycetales(0.6422),f:Planctomycetaceae(0.4677),g:Pirellula(0.0215);
OTU1079	d:Bacteria(1.0000),p:Firmicutes(0.9995),c:Clostridia(0.9814),o:Clostridiales(0.9715),f:Lachnospiraceae(0.8778),g:Clostridium_XlVa(0.5751);
OTU1080	d:Bacteria(1.0000),p:Firmicutes(0.2622),c:Erysipelotrichia(0.0345),o:Erysipelotrichales(0.0136),f:Erysipelotrichaceae(0.0061),g:Clostridium_XVIII(0.0043);
OTU1081	d:Bacteria(1.0000),p:Firmicutes(0.9985),c:Clostridia(0.9929),o:Clostridiales(0.9841),f:Lachnospiraceae(0.9109),g:Oribacterium(0.7470);
OTU1082	d:Bacteria(1.0000),p:Firmicutes(1.0000),c:Bacilli(0.9968),o:Lactobacillales(0.9962),f:Lactobacillaceae(0.9957),g:Lactobacillus(0.9957);
OTU1084	d:Bacteria(1.0000),p:Bacteroidetes(0.9985),c:Bacteroidia(0.9933),o:Bacteroidales(0.9883),f:Prevotellaceae(0.6553),g:Prevotella(0.2716);
OTU1085	d:Bacteria(1.0000),p:Firmicutes(0.9985),c:Clostridia(0.9814),o:Clostridiales(0.9715),f:Eubacteriaceae(0.6553),g:Eubacterium(0.4804);
OTU1086	d:Bacteria(1.0000),p:Firmicutes(0.9930),c:Clostridia(0.8654),o:Clostridiales(0.5981),f:Ruminococcaceae(0.4275),g:Acetivibrio(0.0523);
OTU1088	d:Bacteria(1.0000),p:Bacteroidetes(0.9986),c:Bacteroidia(0.9960),o:Bacteroidales(0.9960),f:Bacteroidaceae(0.7676),g:Bacteroides(0.6095);
OTU1089	d:Bacteria(1.0000),p:Firmicutes(0.6840),c:Erysipelotrichia(0.3342),o:Erysipelotrichales(0.1579),f:Erysipelotrichaceae(0.0668),g:Clostridium_XVIII(0.0143);
OTU1091	d:Bacteria(1.0000),p:Bacteroidetes(0.9985),c:Bacteroidia(0.9922),o:Bacteroidales(0.9778),f:Prevotellaceae(0.8943),g:Prevotella(0.7470);
OTU1092	d:Bacteria(1.0000),p:Firmicutes(0.9986),c:Clostridia(0.9631),o:Clostridiales(0.9317),f:Ruminococcaceae(0.8943),g:Faecalibacterium(0.1672);
OTU1093	d:Bacteria(1.0000),p:Firmicutes(0.9989),c:Bacilli(0.9958),o:Lactobacillales(0.9799),f:Carnobacteriaceae(0.9191),g:Carnobacterium(0.8846);
OTU1094	d:Bacteria(1.0000),p:Firmicutes(0.9992),c:Clostridia(0.9486),o:Clostridiales(0.8757),f:Lachnospiraceae(0.3470),g:Butyrivibrio(0.0751);
OTU1095	d:Bacteria(1.0000),p:Bacteroidetes(0.9988),c:Bacteroidia(0.9922),o:Bacteroidales(0.9778),f:Prevotellaceae(0.8778),g:Prevotella(0.7126);
OTU1096	d:Bacteria(1.0000),p:Bacteroidetes(0.8620),c:Sphingobacteriia(0.2113),o:Sphingobacteriales(0.0945),f:Sphingobacteriaceae(0.0296),g:Parapedobacter(0.0077);
OTU1097	d:Bacteria(1.0000),p:Firmicutes(0.9962),c:Clostridia(0.9115),o:Clostridiales(0.8057),f:Clostridiaceae_1(0.4677),g:Anaerosporobacter(0.2194);
OTU1098	d:Bacteria(1.0000),p:Actinobacteria(0.9994),c:Actinobacteria(0.9974),o:Coriobacteriales(0.9974),f:Coriobacteriaceae(0.9974),g:Slackia(0.9957);
OTU1099	d:Bacteria(1.0000),p:Firmicutes(0.9899),c:Clostridia(0.8654),o:Clostridiales(0.5981),f:Ruminococcaceae(0.2665),g:Clostridium_IV(0.0215);
OTU1100	d:Bacteria(1.0000),p:Firmicutes(0.9992),c:Clostridia(0.9522),o:Clostridiales(0.8897),f:Lachnospiraceae(0.3872),g:Syntrophococcus(0.0751);
OTU1102	d:Bacteria(1.0000),p:Firmicutes(0.8857),c:Clostridia(0.7097),o:Clostridiales(0.3775),f:Ruminococcaceae(0.1311),g:Ruminococcus(0.0191);
OTU1103	d:Bacteria(1.0000),p:Spirochaetes(0.4731),c:Spirochaetia(0.2113),o:Spirochaetales(0.0945),f:Spirochaetaceae(0.0296),g:Spirochaeta(0.0034);
OTU1104	d:Archaea(0.9753),p:Euryarchaeota(0.8384),c:Thermoplasmata(0.1500),o:Methanomassiliicoccales(0.0673),f:Methanomassiliicoccaceae(0.0218),g:Methanomassiliicoccus(0.0077);
OTU1105	d:Bacteria(1.0000),p:Firmicutes(0.9329),c:Clostridia(0.6471),o:Clostridiales(0.3394),f:Eubacteriaceae(0.1311),g:Alkalibacter(0.0215);
OTU1106	d:Bacteria(1.0000),p:Bacteroidetes(0.9988),c:Bacteroidia(0.8654),o:Bacteroidales(0.5981),f:Porphyromonadaceae(0.4275),g:Parabacteroides(0.0409);
OTU1108	d:Bacteria(1.0000),p:Bacteroidetes(0.9987),c:Bacteroidia(0.9952),o:Bacteroidales(0.9952),f:Porphyromonadaceae(0.9898),g:Barnesiella(0.9786);
OTU1110	d:Bacteria(1.0000),p:Bacteroidetes(0.9987),c:Bacteroidia(0.9962),o:Bacteroidales(0.9962),f:Prevotellaceae(0.8943),g:Prevotella(0.5751);
OTU1111	d:Bacteria(1.0000),p:Firmicutes(0.9985),c:Clostridia(0.9924),o:Clostridiales(0.9799),f:Lachnospiraceae(0.8778),g:Blautia(0.4804);
OTU1112	d:Bacteria(1.0000),p:Firmicutes(0.9987),c:Clostridia(0.9777),o:Clostridiales(0.9693),f:Lachnospiraceae(0.8778),g:Ruminococcus2(0.6095);
OTU1113	d:Bacteria(1.0000),p:Firmicutes(0.9988),c:Clostridia(0.9741),o:Clostridiales(0.9672),f:Lachnospiraceae(0.6179),g:Hespellia(0.3760);
OTU1114	d:Bacteria(1.0000),p:Firmicutes(0.9922),c:Clostridia(0.8931),o:Clostridiales(0.7305),f:Peptostreptococcaceae(0.2263),g:Peptostreptococcaceae_incertae_sedis(0.0523);
OTU1115	d:Bacteria(1.0000),p:Firmicutes(0.9954),c:Clostridia(0.9115),o:Clostridiales(0.8057),f:Ruminococcaceae(0.4677),g:Ruminococcus(0.0865);
OTU1116	d:Bacteria(1.0000),p:Firmicutes(0.9993),c:Bacilli(0.9929),o:Lactobacillales(0.9597),f:Lactobacillaceae(0.9026),g:Lactobacillus(0.7126);
OTU1117	d:Bacteria(1.0000),p:Firmicutes(0.9802),c:Clostridia(0.8348),o:Clostridiales(0.4658),f:Peptostreptococcaceae(0.1097),g:Filifactor(0.0191);
OTU1119	d:Bacteria(1.0000),p:Firmicutes(0.9991),c:Clostridia(0.9668),o:Clostridiales(0.9457),f:Ruminococcaceae(0.8425),g:Clostridium_IV(0.2194);
OTU1120	d:Bacteria(1.0000),p:Firmicutes(0.9997),c:Clostridia(0.9777),o:Clostridiales(0.9693),f:Lachnospiraceae(0.8861),g:Clostridium_XlVa(0.6782);
OTU1121	d:Bacteria(1.0000),p:Spirochaetes(0.9329),c:Spirochaetia(0.8348),o:Spirochaetales(0.4658),f:Spirochaetaceae(0.3068),g:Treponema(0.0637);
OTU1122	d:Bacteria(1.0000),p:Firmicutes(0.9978),c:Clostridia(0.9299),o:Clostridiales(0.8337),f:Ruminococcaceae(0.5804),g:Clostridium_IV(0.0751);
OTU1123	d:Bacteria(1.0000),p:Firmicutes(0.9990),c:Clostridia(0.9595),o:Clostridiales(0.9177),f:Lachnospiraceae(0.7302),g:Clostridium_XlVa(0.4282);
OTU1124	d:Bacteria(1.0000),p:Firmicutes(0.9986),c:Clostridia(0.9850),o:Clostridiales(0.9736),f:Ruminococcaceae(0.9357),g:Clostridium_IV(0.6782);
OTU1125	d:Bacteria(1.0000),p:Proteobacteria(0.9930),c:Alphaproteobacteria(0.8931),o:Sphingomonadales(0.5981),f:Erythrobacteraceae(0.4275),g:Erythrobacter(0.0523);
OTU1126	d:Bacteria(1.0000),p:Spirochaetes(0.9990),c:Spirochaetia(0.9777),o:Spirochaetales(0.9693),f:Spirochaetaceae(0.9274),g:Treponema(0.7126);
OTU1127	d:Bacteria(1.0000),p:Firmicutes(0.9962),c:Clostridia(0.8838),o:Clostridiales(0.6864),f:Ruminococcaceae(0.5055),g:Anaerotruncus(0.0523);
OTU1128	d:Bacteria(1.0000),p:Bacteroidetes(0.9989),c:Bacteroidia(0.9115),o:Bacteroidales(0.8057),f:Prevotellaceae(0.3470),g:Prevotella(0.0215);
OTU1129	d:Bacteria(1.0000),p:Bacteroidetes(0.9983),c:Bacteroidia(0.9954),o:Bacteroidales(0.9954),f:Prevotellaceae(0.8051),g:Prevotella(0.4804);
OTU1131	d:Bacteria(1.0000),p:Firmicutes(0.9990),c:Clostridia(0.9668),o:Clostridiales(0.9457),f:Ruminococcaceae(0.8051),g:Sporobacter(0.2194);
OTU1132	d:Bacteria(1.0000),p:Candidatus_Saccharibacteria(0.9999),g:Saccharibacteria_genera_incertae_sedis(0.9993);
OTU1133	d:Bacteria(1.0000),p:Proteobacteria(0.5785),c:Alphaproteobacteria(0.2113),o:Rhodospirillales(0.0400),f:Rhodospirillaceae(0.0140),g:Fodinicurvata(0.0043);
OTU1134	d:Bacteria(1.0000),p:Actinobacteria(0.9978),c:Actinobacteria(0.9486),o:Actinomycetales(0.7746),f:Demequinaceae(0.2665),g:Demequina(0.0637);
OTU1135	d:Bacteria(1.0000),p:Firmicutes(0.7674),c:Clostridia(0.3967),o:Clostridiales(0.1942),f:Ruminococcaceae(0.0218),g:Intestinimonas(0.0077);
OTU1136	d:Bacteria(1.0000),p:Firmicutes(0.9938),c:Clostridia(0.8838),o:Clostridiales(0.6864),f:Clostridiales_Incertae_Sedis_XIII(0.3872),g:Mogibacterium(0.1150);
OTU1137	d:Bacteria(1.0000),p:Proteobacteria(0.9999),c:Gammaproteobacteria(0.9931),o:Enterobacteriales(0.9672),f:Enterobacteriaceae(0.9191),g:Raoultella(0.6782);
OTU1138	d:Bacteria(1.0000),p:Firmicutes(0.4731),c:Clostridia(0.2113),o:Clostridiales(0.0673),f:Lachnospiraceae(0.0061),g:Lachnospiracea_incertae_sedis(0.0043);
OTU1139	d:Bacteria(1.0000),p:Firmicutes(0.7911),c:Clostridia(0.4593),o:Clostridiales(0.2305),f:Peptococcaceae_1(0.0296),g:Peptococcus(0.0094);
OTU1141	d:Bacteria(1.0000),p:Synergistetes(0.9566),c:Synergistia(0.8470),o:Synergistales(0.5099),f:Synergistaceae(0.3470),g:Lactivibrio(0.0215);
OTU1142	d:Bacteria(1.0000),p:Firmicutes(0.8147),c:Clostridia(0.5219),o:Clostridiales(0.1942),f:Ruminococcaceae(0.0883),g:Clostridium_III(0.0119);
OTU1143	d:Bacteria(1.0000),p:Verrucomicrobia(0.9093),c:Subdivision5(0.7723),g:Subdivision5_genera_incertae_sedis(0.0637);
OTU1144	d:Bacteria(1.0000),p:Firmicutes(0.9930),c:Clostridia(0.8838),o:Clostridiales(0.6864),f:Ruminococcaceae(0.5055),g:Pseudobacteroides(0.0523);
OTU1145	d:Bacteria(1.0000),p:Bacteroidetes(0.9986),c:Bacteroidia(0.8348),o:Bacteroidales(0.4658),f:Prevotellaceae(0.1525),g:Prevotella(0.0119);
OTU1146	d:Bacteria(1.0000),p:Proteobacteria(0.4731),c:Deltaproteobacteria(0.2113),o:Bdellovibrionales(0.0945),f:Bdellovibrionaceae(0.0296),g:Vampirovibrio(0.0094);
OTU1147	d:Bacteria(1.0000),p:Proteobacteria(0.9999),c:Gammaproteobacteria(0.9948),o:Chromatiales(0.9778),f:Chromatiaceae(0.9743),g:Rheinheimera(0.9743);
OTU1148	d:Bacteria(1.0000),p:Proteobacteria(0.9999),c:Betaproteobacteria(0.9935),o:Rhodocyclales(0.9715),f:Rhodocyclaceae(0.9357),g:Dechloromonas(0.7126);
OTU1149	d:Bacteria(1.0000),p:Firmicutes(0.8147),c:Clostridia(0.4593),o:Clostridiales(0.2305),f:Lachnospiraceae(0.0454),g:Anaerostipes(0.0119);
OTU1150	d:Bacteria(1.0000),p:Firmicutes(0.8620),c:Clostridia(0.6471),o:Clostridiales(0.3394),f:Clostridiaceae_1(0.1097),g:Caloramator(0.0191);
OTU1151	d:Bacteria(1.0000),p:Bacteroidetes(0.9899),c:Bacteroidia(0.5845),o:Bacteroidales(0.3031),f:Porphyromonadaceae(0.1525),g:Barnesiella(0.0167);
OTU1152	d:Bacteria(1.0000),p:Firmicutes(0.9992),c:Clostridia(0.9207),o:Clostridiales(0.8197),f:Lachnospiraceae(0.3470),g:Lachnospiracea_incertae_sedis(0.0865);
OTU1154	d:Bacteria(1.0000),p:Firmicutes(0.9987),c:Clostridia(0.9954),o:Clostridiales(0.9954),f:Lachnospiraceae(0.9837),g:Roseburia(0.9533);
OTU1155	d:Bacteria(1.0000),p:Tenericutes(0.1875),c:Mollicutes(0.0345),o:Entomoplasmatales(0.0136),f:Entomoplasmataceae(0.0061),g:Entomoplasma(0.0043);
OTU1156	d:Bacteria(1.0000),p:Proteobacteria(0.9093),c:Gammaproteobacteria(0.6471),o:Oceanospirillales(0.1942),f:Oceanospirillaceae(0.0883),g:Marinomonas(0.0167);
OTU1157	d:Bacteria(1.0000),p:Spirochaetes(0.9991),c:Spirochaetia(0.9668),o:Spirochaetales(0.9457),f:Spirochaetaceae(0.9026),g:Treponema(0.7814);
OTU1159	d:Bacteria(1.0000),p:Firmicutes(0.9989),c:Bacilli(0.9777),o:Lactobacillales(0.8897),f:Streptococcaceae(0.5804),g:Streptococcus(0.2716);
OTU1162	d:Bacteria(1.0000),p:Firmicutes(0.9995),c:Clostridia(0.9741),o:Clostridiales(0.9672),f:Lachnospiraceae(0.8425),g:Clostridium_XlVa(0.6782);
OTU1163	d:Bacteria(0.9753),p:Firmicutes(0.1875),c:Clostridia(0.0345),o:Clostridiales(0.0136),f:Clostridiaceae_1(0.0042),g:Caloramator(0.0034);
OTU1164	d:Bacteria(1.0000),p:Bacteroidetes(0.9987),c:Bacteroidia(0.9704),o:Bacteroidales(0.9597),f:Rikenellaceae(0.9109),g:Alistipes(0.7814);
OTU1165	d:Bacteria(1.0000),p:Proteobacteria(0.9962),c:Betaproteobacteria(0.9023),o:Neisseriales(0.4658),f:Neisseriaceae(0.3068),g:Neisseria(0.0751);
OTU1166	d:Bacteria(1.0000),p:Aquificae(0.9983),c:Aquificae(0.9952),o:Aquificales(0.9952),f:Hydrogenothermaceae(0.9898),g:Persephonella(0.7126);
OTU1167	d:Bacteria(1.0000),p:Verrucomicrobia(0.9938),c:Subdivision5(0.9115),g:Subdivision5_genera_incertae_sedis(0.4282);
OTU1168	d:Bacteria(1.0000),p:Firmicutes(0.7674),c:Clostridia(0.2725),o:Clostridiales(0.1218),f:Clostridiaceae_1(0.0296),g:Clostridium_sensu_stricto(0.0094);
OTU1169	d:Bacteria(1.0000),p:Proteobacteria(1.0000),c:Gammaproteobacteria(0.9996),o:Pseudomonadales(0.9964),f:Moraxellaceae(0.9960),g:Acinetobacter(0.9893);
OTU1170	d:Bacteria(1.0000),p:Proteobacteria(0.9999),c:Alphaproteobacteria(0.9986),o:Rhizobiales(0.9883),f:Methylobacteriaceae(0.9109),g:Methylobacterium(0.6782);
OTU1172	d:Bacteria(1.0000),p:Firmicutes(0.9993),c:Clostridia(0.9559),o:Clostridiales(0.9037),f:Ruminococcaceae(0.8051),g:Saccharofermentans(0.2716);
OTU1173	d:Bacteria(1.0000),p:Firmicutes(0.9994),c:Clostridia(0.9850),o:Clostridiales(0.9736),f:Lachnospiraceae(0.8425),g:Clostridium_XlVa(0.6438);
OTU1174	d:Bacteria(1.0000),p:Deinococcus-Thermus(0.9999),c:Deinococci(0.9996),o:Deinococcales(0.9996),f:Deinococcaceae(0.9996),g:Deinococcus(0.9996);
OTU1175	d:Bacteria(1.0000),p:Bacteroidetes(0.9970),c:Bacteroidia(0.5845),o:Bacteroidales(0.3031),f:Bacteroidaceae(0.0668),g:Bacteroides(0.0143);
OTU1176	d:Bacteria(1.0000),p:Proteobacteria(0.9986),c:Gammaproteobacteria(0.9950),o:Legionellales(0.9904),f:Legionellaceae(0.9871),g:Legionella(0.9871);
OTU1177	d:Bacteria(1.0000),p:Cyanobacteria/Chloroplast(0.9987),c:Chloroplast(0.9741),f:Chloroplast(0.9191),g:Streptophyta(0.7470);
OTU1178	d:Bacteria(1.0000),p:Firmicutes(0.9991),c:Clostridia(0.9631),o:Clostridiales(0.9317),f:Ruminococcaceae(0.8425),g:Clostridium_IV(0.3760);
OTU1180	d:Bacteria(1.0000),p:Firmicutes(0.9983),c:Clostridia(0.9947),o:Clostridiales(0.9947),f:Lachnospiraceae(0.9439),g:Oribacterium(0.8502);
OTU1181	d:Bacteria(1.0000),p:Bacteroidetes(0.9984),c:Bacteroidia(0.9926),o:Bacteroidales(0.9820),f:Rikenellaceae(0.9786),g:Alistipes(0.9786);
OTU1182	d:Bacteria(1.0000),p:Firmicutes(0.9946),c:Clostridia(0.9207),o:Clostridiales(0.8197),f:Ruminococcaceae(0.3872),g:Papillibacter(0.0751);
OTU1183	d:Bacteria(1.0000),p:Proteobacteria(0.9998),c:Betaproteobacteria(0.9814),o:Burkholderiales(0.9177),f:Comamonadaceae(0.8778),g:Brachymonas(0.7126);
OTU1184	d:Bacteria(1.0000),p:Proteobacteria(1.0000),c:Gammaproteobacteria(1.0000),o:Vibrionales(0.9862),f:Vibrionaceae(0.9847),g:Photobacterium(0.9701);
OTU1185	d:Bacteria(1.0000),p:Bacteroidetes(0.9987),c:Bacteroidia(0.9299),o:Bacteroidales(0.8337),f:Prevotellaceae(0.4275),g:Prevotella(0.0865);
OTU1186	d:Bacteria(1.0000),p:Bacteroidetes(0.9987),c:Bacteroidia(0.9964),o:Bacteroidales(0.9964),f:Prevotellaceae(0.9274),g:Prevotella(0.6438);
OTU1187	d:Bacteria(1.0000),p:Verrucomicrobia(0.8857),c:Subdivision5(0.7097),g:Subdivision5_genera_incertae_sedis(0.0523);
OTU1188	d:Bacteria(1.0000),p:Proteobacteria(1.0000),c:Gammaproteobacteria(1.0000),o:Xanthomonadales(0.9862),f:Xanthomonadaceae(0.9847),g:Pseudoxanthomonas(0.9786);
OTU1189	d:Bacteria(1.0000),p:Firmicutes(0.9954),c:Clostridia(0.9299),o:Clostridiales(0.8337),f:Ruminococcaceae(0.4677),g:Papillibacter(0.1672);
OTU1191	d:Bacteria(1.0000),p:Firmicutes(0.9993),c:Clostridia(0.9486),o:Clostridiales(0.8757),f:Ruminococcaceae(0.6553),g:Acetanaerobacterium(0.1672);
OTU1192	d:Bacteria(1.0000),p:Firmicutes(0.7674),c:Clostridia(0.2113),o:Clostridiales(0.0945),f:Lachnospiraceae(0.0140),g:Syntrophococcus(0.0060);
OTU1193	d:Bacteria(1.0000),p:Bacteroidetes(0.9995),c:Bacteroidia(0.9979),o:Bacteroidales(0.9979),f:Bacteroidaceae(0.9967),g:Bacteroides(0.9967);
OTU1195	d:Bacteria(1.0000),p:Firmicutes(0.9986),c:Negativicutes(0.9814),o:Selenomonadales(0.9715),f:Veillonellaceae(0.9357),g:Dialister(0.6438);
OTU1196	d:Bacteria(1.0000),p:Firmicutes(0.5785),c:Erysipelotrichia(0.2113),o:Erysipelotrichales(0.0945),f:Erysipelotrichaceae(0.0296),g:Erysipelothrix(0.0094);
OTU1197	d:Bacteria(1.0000),p:Bacteroidetes(0.9999),c:Bacteroidia(0.9995),o:Bacteroidales(0.9995),f:Bacteroidaceae(0.9743),g:Bacteroides(0.9743);
OTU1198	d:Bacteria(1.0000),p:Firmicutes(0.6840),c:Clostridia(0.3342),o:Clostridiales(0.1579),f:Lachnospiraceae(0.0296),g:Coprococcus(0.0077);
OTU1199	d:Bacteria(1.0000),p:Bacteroidetes(1.0000),c:Flavobacteriia(0.9979),o:Flavobacteriales(0.9979),f:Flavobacteriaceae(0.9978),g:Flavobacterium(0.9957);
OTU1200	d:Bacteria(1.0000),p:Firmicutes(0.7674),c:Clostridia(0.3967),o:Clostridiales(0.1218),f:Ruminococcaceae(0.0454),g:Ruminococcus(0.0094);
OTU1201	d:Bacteria(1.0000),p:Elusimicrobia(0.9986),c:Elusimicrobia(0.9931),o:Elusimicrobiales(0.9862),f:Elusimicrobiaceae(0.9847),g:Elusimicrobium(0.9829);
OTU1202	d:Bacteria(1.0000),p:Firmicutes(0.9899),c:Clostridia(0.8654),o:Clostridiales(0.5981),f:Eubacteriaceae(0.3068),g:Garciella(0.0751);
OTU1204	d:Bacteria(1.0000),p:Firmicutes(0.8147),c:Clostridia(0.5219),o:Clostridiales(0.2668),f:Clostridiaceae_4(0.0883),g:Thermotalea(0.0143);
OTU1205	d:Bacteria(1.0000),p:Firmicutes(0.9938),c:Clostridia(0.8838),o:Clostridiales(0.6864),f:Lachnospiraceae(0.3872),g:Cellulosilyticum(0.0751);
OTU1206	d:Bacteria(1.0000),p:Firmicutes(0.9907),c:Clostridia(0.8562),o:Clostridiales(0.5540),f:Lachnospiraceae(0.2263),g:Clostridium_XlVa(0.0295);
OTU1207	d:Bacteria(1.0000),p:Actinobacteria(1.0000),c:Actinobacteria(1.0000),o:Actinomycetales(1.0000),f:Pseudonocardiaceae(0.9867),g:Actinomycetospora(0.9189);
OTU1208	d:Bacteria(1.0000),p:Firmicutes(0.4731),c:Clostridia(0.0888),o:Clostridiales(0.0400),f:Clostridiaceae_2(0.0061),g:Alkaliphilus(0.0043);
OTU1209	d:Bacteria(0.9753),p:Parcubacteria(0.4731),g:Parcubacteria_genera_incertae_sedis(0.0094);
OTU1210	d:Bacteria(1.0000),p:Proteobacteria(0.7674),c:Alphaproteobacteria(0.2113),o:Kiloniellales(0.0400),f:Kiloniellaceae(0.0140),g:Kiloniella(0.0060);
OTU1211	d:Bacteria(1.0000),p:Firmicutes(0.8857),c:Erysipelotrichia(0.7097),o:Erysipelotrichales(0.3775),f:Erysipelotrichaceae(0.2263),g:Erysipelotrichaceae_incertae_sedis(0.0523);
OTU1212	d:Bacteria(1.0000),p:Firmicutes(1.0000),c:Bacilli(1.0000),o:Lactobacillales(1.0000),f:Leuconostocaceae(0.9960),g:Weissella(0.9893);
OTU1213	d:Bacteria(1.0000),p:Firmicutes(0.9938),c:Clostridia(0.9023),o:Clostridiales(0.7746),f:Clostridiaceae_1(0.5055),g:Clostridium_sensu_stricto(0.1672);
OTU1214	d:Bacteria(1.0000),p:Actinobacteria(1.0000),c:Actinobacteria(1.0000),o:Actinomycetales(0.9981),f:Corynebacteriaceae(0.9950),g:Corynebacterium(0.9871);
OTU1215	d:Bacteria(1.0000),p:Actinobacteria(0.9989),c:Actinobacteria(0.9741),o:Coriobacteriales(0.9672),f:Coriobacteriaceae(0.9191),g:Collinsella(0.4282);
OTU1216	d:Bacteria(1.0000),p:Firmicutes(0.6840),c:Clostridia(0.3342),o:Clostridiales(0.1579),f:Peptostreptococcaceae(0.0454),g:Acetoanaerobium(0.0060);
OTU1217	d:Bacteria(1.0000),p:Synergistetes(0.8620),c:Synergistia(0.6471),o:Synergistales(0.3394),f:Synergistaceae(0.1861),g:Aminivibrio(0.0167);
OTU1218	d:Bacteria(1.0000),p:Firmicutes(0.9329),c:Clostridia(0.7097),o:Clostridiales(0.2668),f:Ruminococcaceae(0.1097),g:Intestinimonas(0.0191);
OTU1219	d:Bacteria(1.0000),p:Firmicutes(0.9907),c:Clostridia(0.7723),o:Clostridiales(0.4216),f:Ruminococcaceae(0.2263),g:Pseudobacteroides(0.0215);
OTU1220	d:Bacteria(1.0000),p:Proteobacteria(0.9986),c:Gammaproteobacteria(0.9926),o:Alteromonadales(0.8897),f:Alteromonadaceae(0.8425),g:Haliea(0.6782);
OTU1221	d:Bacteria(1.0000),p:Proteobacteria(1.0000),c:Gammaproteobacteria(1.0000),o:Xanthomonadales(0.9926),f:Xanthomonadaceae(0.9878),g:Luteimonas(0.7814);
OTU1223	d:Bacteria(1.0000),p:Firmicutes(0.9992),c:Clostridia(0.9850),o:Clostridiales(0.9736),f:Lachnospiraceae(0.8051),g:Blautia(0.4282);
OTU1224	d:Bacteria(0.9753),p:Parcubacteria(0.9093),g:Parcubacteria_genera_incertae_sedis(0.0637);
OTU1225	d:Bacteria(1.0000),p:Proteobacteria(0.9999),c:Gammaproteobacteria(0.9995),o:Pseudomonadales(0.9715),f:Pseudomonadaceae(0.9533),g:Pseudomonas(0.9533);
OTU1226	d:Bacteria(1.0000),p:Proteobacteria(1.0000),c:Gammaproteobacteria(0.9954),o:Enterobacteriales(0.9778),f:Enterobacteriaceae(0.9604),g:Obesumbacterium(0.7814);
OTU1228	d:Bacteria(1.0000),p:Bacteroidetes(0.9093),c:Flavobacteriia(0.3342),o:Flavobacteriales(0.1579),f:Flavobacteriaceae(0.0668),g:Riemerella(0.0143);
OTU1229	d:Bacteria(1.0000),p:Bacteroidetes(0.9989),c:Bacteroidia(0.9115),o:Bacteroidales(0.8057),f:Prevotellaceae(0.3872),g:Prevotella(0.0751);
OTU1230	d:Archaea(1.0000),p:Euryarchaeota(0.9930),c:Thermoplasmata(0.8562),o:Methanomassiliicoccales(0.4216),f:Methanomassiliicoccaceae(0.2665),g:Methanomassiliicoccus(0.0637);
OTU1231	d:Bacteria(1.0000),p:Spirochaetes(0.9938),c:Spirochaetia(0.9115),o:Spirochaetales(0.8057),f:Spirochaetaceae(0.6179),g:Treponema(0.0865);
OTU1232	d:Bacteria(1.0000),p:Firmicutes(0.7674),c:Clostridia(0.3967),o:Clostridiales(0.1579),f:Ruminococcaceae(0.0296),g:Clostridium_IV(0.0094);
OTU1234	d:Bacteria(1.0000),p:Firmicutes(0.9984),c:Bacilli(0.9937),o:Lactobacillales(0.9693),f:Aerococcaceae(0.9109),g:Facklamia(0.8158);
OTU1235	d:Bacteria(1.0000),p:Bacteroidetes(0.9983),c:Bacteroidia(0.9777),o:Bacteroidales(0.9693),f:Prevotellaceae(0.8051),g:Prevotella(0.4282);
OTU1236	d:Bacteria(1.0000),p:Firmicutes(0.9989),c:Clostridia(0.9522),o:Clostridiales(0.8897),f:Lachnospiraceae(0.6553),g:Clostridium_XlVa(0.3760);
OTU1237	d:Bacteria(1.0000),p:Firmicutes(0.9992),c:Clostridia(0.9631),o:Clostridiales(0.9317),f:Ruminococcaceae(0.8425),g:Clostridium_IV(0.2716);
OTU1238	d:Bacteria(1.0000),p:Proteobacteria(0.2622),c:Deltaproteobacteria(0.0888),o:Bdellovibrionales(0.0400),f:Bdellovibrionaceae(0.0140),g:Vampirovibrio(0.0060);
OTU1239	d:Bacteria(1.0000),p:Actinobacteria(0.9991),c:Actinobacteria(0.9704),o:Coriobacteriales(0.9597),f:Coriobacteriaceae(0.9109),g:Olsenella(0.4282);
OTU1240	d:Bacteria(1.0000),p:Firmicutes(0.9990),c:Clostridia(0.9595),o:Clostridiales(0.9177),f:Ruminococcaceae(0.7302),g:Oscillibacter(0.5327);
OTU1242	d:Bacteria(1.0000),p:Firmicutes(0.9988),c:Clostridia(0.9559),o:Clostridiales(0.9037),f:Lachnospiraceae(0.7302),g:Clostridium_XlVa(0.4804);
OTU1243	d:Bacteria(1.0000),p:Firmicutes(0.9990),c:Bacilli(0.9595),o:Lactobacillales(0.7746),f:Carnobacteriaceae(0.5804),g:Trichococcus(0.2716);
OTU1244	d:Bacteria(1.0000),p:Proteobacteria(1.0000),c:Gammaproteobacteria(1.0000),o:Xanthomonadales(0.9672),f:Xanthomonadaceae(0.9191),g:Stenotrophomonas(0.8846);
OTU1245	d:Bacteria(1.0000),p:Firmicutes(0.9990),c:Clostridia(0.9391),o:Clostridiales(0.8477),f:Lachnospiraceae(0.5804),g:Clostridium_XlVa(0.3760);
OTU1248	d:Bacteria(1.0000),p:Tenericutes(0.2622),c:Mollicutes(0.0888),o:Anaeroplasmatales(0.0400),f:Anaeroplasmataceae(0.0140),g:Asteroleplasma(0.0060);
OTU1249	d:Bacteria(1.0000),p:Proteobacteria(0.9999),c:Alphaproteobacteria(0.9995),o:Rhizobiales(0.9954),f:Bradyrhizobiaceae(0.8943),g:Bradyrhizobium(0.7814);
OTU1250	d:Bacteria(1.0000),p:Tenericutes(0.9970),c:Mollicutes(0.9449),o:Anaeroplasmatales(0.8057),f:Anaeroplasmataceae(0.6179),g:Anaeroplasma(0.4282);
OTU1251	d:Bacteria(1.0000),p:Bacteroidetes(0.8857),c:Cytophagia(0.1500),o:Cytophagales(0.0673),f:Cytophagaceae(0.0218),g:Cytophaga(0.0077);
OTU1252	d:Bacteria(1.0000),p:Actinobacteria(0.9988),c:Actinobacteria(0.9704),o:Coriobacteriales(0.9597),f:Coriobacteriaceae(0.9109),g:Adlercreutzia(0.3238);
OTU1253	d:Bacteria(1.0000),p:Bacteroidetes(0.9990),c:Flavobacteriia(0.9777),o:Flavobacteriales(0.9693),f:Flavobacteriaceae(0.9026),g:Empedobacter(0.3760);
OTU1255	d:Bacteria(1.0000),p:Bacteroidetes(0.9988),c:Bacteroidia(0.9595),o:Bacteroidales(0.9177),f:Porphyromonadaceae(0.8425),g:Odoribacter(0.6782);
OTU1256	d:Bacteria(1.0000),p:Verrucomicrobia(0.8620),c:Subdivision5(0.6471),g:Subdivision5_genera_incertae_sedis(0.0409);
OTU1257	d:Bacteria(1.0000),p:Firmicutes(0.7911),c:Erysipelotrichia(0.3967),o:Erysipelotrichales(0.1942),f:Erysipelotrichaceae(0.0883),g:Clostridium_XVIII(0.0167);
OTU1258	d:Bacteria(1.0000),p:Actinobacteria(0.9938),c:Actinobacteria(0.8931),o:Coriobacteriales(0.7305),f:Coriobacteriaceae(0.5430),g:Slackia(0.0751);
OTU1260	d:Bacteria(1.0000),p:Firmicutes(0.9992),c:Clostridia(0.9631),o:Clostridiales(0.9317),f:Lachnospiraceae(0.6928),g:Clostridium_XlVa(0.5327);
OTU1261	d:Bacteria(1.0000),p:Thermotogae(0.9993),c:Thermotogae(0.9979),o:Thermotogales(0.9979),f:Thermotogaceae(0.9978),g:Thermotoga(0.9914);
OTU1262	d:Bacteria(1.0000),p:Firmicutes(0.9990),c:Negativicutes(0.9704),o:Selenomonadales(0.9597),f:Veillonellaceae(0.9109),g:Megasphaera(0.2716);
OTU1263	d:Bacteria(1.0000),p:Verrucomicrobia(0.8857),c:Subdivision5(0.7097),g:Subdivision5_genera_incertae_sedis(0.0523);
OTU1264	d:Bacteria(1.0000),p:Bacteroidetes(0.9922),c:Bacteroidia(0.8348),o:Bacteroidales(0.4658),f:Porphyromonadaceae(0.3068),g:Barnesiella(0.0215);
OTU1267	d:Bacteria(1.0000),p:Firmicutes(0.7674),c:Clostridia(0.3967),o:Clostridiales(0.1942),f:Lachnospiraceae(0.0454),g:Coprococcus(0.0119);
OTU1268	d:Bacteria(1.0000),p:Firmicutes(0.8384),c:Clostridia(0.3342),o:Clostridiales(0.1579),f:Clostridiaceae_1(0.0296),g:Clostridium_sensu_stricto(0.0094);
OTU1270	d:Bacteria(1.0000),p:Bacteroidetes(0.9802),c:Flavobacteriia(0.6471),o:Flavobacteriales(0.3394),f:Flavobacteriaceae(0.1861),g:Galbibacter(0.0191);
OTU1271	d:Bacteria(1.0000),p:Actinobacteria(0.9970),c:Actinobacteria(0.9299),o:Coriobacteriales(0.8337),f:Coriobacteriaceae(0.6928),g:Gordonibacter(0.1672);
OTU1272	d:Bacteria(1.0000),p:Firmicutes(0.9992),c:Clostridia(0.9522),o:Clostridiales(0.8897),f:Lachnospiraceae(0.8425),g:Acetitomaculum(0.3238);
OTU1273	d:Bacteria(1.0000),p:Firmicutes(0.9990),c:Erysipelotrichia(0.9741),o:Erysipelotrichales(0.9672),f:Erysipelotrichaceae(0.9191),g:Clostridium_XVIII(0.5327);
OTU1274	d:Bacteria(1.0000),p:Firmicutes(0.9994),c:Clostridia(0.9777),o:Clostridiales(0.9693),f:Eubacteriaceae(0.6179),g:Eubacterium(0.4282);
OTU1275	d:Bacteria(1.0000),p:Firmicutes(0.9914),c:Clostridia(0.8838),o:Clostridiales(0.6864),f:Ruminococcaceae(0.1861),g:Ethanoligenens(0.0409);
OTU1276	d:Bacteria(1.0000),p:Tenericutes(0.5785),c:Mollicutes(0.2725),o:Acholeplasmatales(0.1218),f:Acholeplasmataceae(0.0454),g:Acholeplasma(0.0119);
OTU1277	d:Bacteria(1.0000),p:Thermodesulfobacteria(0.9991),c:Thermodesulfobacteria(0.9975),o:Thermodesulfobacteriales(0.9975),f:Thermodesulfobacteriaceae(0.9975),g:Thermodesulfobacterium(0.9850);
OTU1278	d:Bacteria(1.0000),p:Firmicutes(0.9986),c:Clostridia(0.9777),o:Clostridiales(0.9693),f:Ruminococcaceae(0.9274),g:Ruminococcus(0.8158);
OTU1279	d:Bacteria(1.0000),p:Chlamydiae(0.9970),c:Chlamydiia(0.9449),o:Chlamydiales(0.8617),f:Parachlamydiaceae(0.5430),g:Parachlamydia(0.0523);
OTU1280	d:Bacteria(1.0000),p:Firmicutes(0.9992),c:Clostridia(0.9449),o:Clostridiales(0.8617),f:Lachnospiraceae(0.5804),g:Butyrivibrio(0.0865);
OTU1281	d:Bacteria(1.0000),p:Proteobacteria(0.2622),c:Deltaproteobacteria(0.0888),o:Bdellovibrionales(0.0400),f:Bdellovibrionaceae(0.0140),g:Vampirovibrio(0.0060);
OTU1282	d:Bacteria(1.0000),p:Bacteroidetes(0.9986),c:Bacteroidia(0.9207),o:Bacteroidales(0.8197),f:Porphyromonadaceae(0.6553),g:Barnesiella(0.1672);
OTU1283	d:Bacteria(1.0000),p:Acidobacteria(0.9999),c:Acidobacteria_Gp4(0.9995),g:Gp4(0.9850);
OTU1284	d:Bacteria(1.0000),p:Proteobacteria(0.9989),c:Gammaproteobacteria(0.9954),o:Xanthomonadales(0.9954),f:Xanthomonadaceae(0.9908),g:Dokdonella(0.9743);
OTU1285	d:Bacteria(1.0000),p:Bacteroidetes(0.9988),c:Bacteroidia(0.9922),o:Bacteroidales(0.9778),f:Prevotellaceae(0.4677),g:Prevotella(0.0523);
OTU1286	d:Bacteria(1.0000),p:Firmicutes(0.9329),c:Clostridia(0.6471),o:Clostridiales(0.3394),f:Ruminococcaceae(0.0883),g:Clostridium_IV(0.0167);
OTU1287	d:Bacteria(1.0000),p:Firmicutes(0.7674),c:Clostridia(0.3967),o:Clostridiales(0.1942),f:Incertae_Sedis_XI(0.0883),g:Clostridium_XII(0.0167);
OTU1288	d:Bacteria(1.0000),p:Actinobacteria(0.9990),c:Actinobacteria(0.9961),o:Actinomycetales(0.9457),f:Microbacteriaceae(0.6553),g:Curtobacterium(0.2716);
OTU1289	d:Bacteria(1.0000),p:Firmicutes(0.8147),c:Clostridia(0.5219),o:Clostridiales(0.2668),f:Ruminococcaceae(0.1311),g:Ruminococcus(0.0167);
OTU1290	d:Bacteria(1.0000),p:Proteobacteria(0.9987),c:Gammaproteobacteria(0.9814),o:Gammaproteobacteria_incertae_sedis(0.8057),g:Solimonas(0.4282);
OTU1291	d:Bacteria(1.0000),p:Firmicutes(0.9938),c:Clostridia(0.9115),o:Clostridiales(0.8057),f:Defluviitaleaceae(0.2665),g:Defluviitalea(0.0637);
OTU1292	d:Bacteria(1.0000),p:Firmicutes(0.9986),c:Clostridia(0.9522),o:Clostridiales(0.8897),f:Clostridiales_Incertae_Sedis_XIII(0.6928),g:Mogibacterium(0.5327);
OTU1293	d:Bacteria(0.9753),p:Chloroflexi(0.5785),c:Anaerolineae(0.2725),o:Anaerolineales(0.1218),f:Anaerolineaceae(0.0454),g:Longilinea(0.0034);
OTU1294	d:Bacteria(1.0000),p:Firmicutes(0.9990),c:Clostridia(0.9486),o:Clostridiales(0.8757),f:Lachnospiraceae(0.5430),g:Lactonifactor(0.2716);
OTU1295	d:Bacteria(1.0000),p:Bacteroidetes(0.9978),c:Bacteroidia(0.9449),o:Bacteroidales(0.8617),f:Prevotellaceae(0.5055),g:Alloprevotella(0.2194);
OTU1296	d:Bacteria(1.0000),p:Firmicutes(0.9922),c:Clostridia(0.8746),o:Clostridiales(0.6422),f:Defluviitaleaceae(0.1861),g:Defluviitalea(0.0409);
OTU1297	d:Bacteria(1.0000),p:Firmicutes(0.9990),c:Erysipelotrichia(0.9668),o:Erysipelotrichales(0.9457),f:Erysipelotrichaceae(0.9026),g:Clostridium_XVIII(0.6095);
OTU1298	d:Bacteria(1.0000),p:Bacteroidetes(0.9986),c:Bacteroidia(0.9522),o:Bacteroidales(0.8897),f:Prevotellaceae(0.5055),g:Alloprevotella(0.2716);
OTU1299	d:Bacteria(1.0000),p:Bacteroidetes(0.8857),c:Sphingobacteriia(0.3342),o:Sphingobacteriales(0.1579),f:Sphingobacteriaceae(0.0668),g:Pedobacter(0.0119);
OTU1301	d:Bacteria(1.0000),p:Firmicutes(0.9999),c:Clostridia(0.9937),o:Clostridiales(0.9926),f:Lachnospiraceae(0.9770),g:Clostridium_XlVa(0.9743);
OTU1303	d:Bacteria(1.0000),p:Verrucomicrobia(0.9922),c:Subdivision5(0.8931),g:Subdivision5_genera_incertae_sedis(0.3238);
OTU1304	d:Bacteria(1.0000),p:Firmicutes(0.9093),c:Clostridia(0.7723),o:Clostridiales(0.4216),f:Clostridiaceae_2(0.0883),g:Alkaliphilus(0.0167);
OTU1305	d:Bacteria(1.0000),p:Firmicutes(0.9990),c:Erysipelotrichia(0.9741),o:Erysipelotrichales(0.9672),f:Erysipelotrichaceae(0.9191),g:Clostridium_XVIII(0.3238);
OTU1307	d:Bacteria(1.0000),p:Firmicutes(0.8384),c:Clostridia(0.3967),o:Clostridiales(0.1942),f:Lachnospiraceae(0.0296),g:Lachnospiracea_incertae_sedis(0.0094);
OTU1308	d:Bacteria(1.0000),p:Bacteroidetes(0.9930),c:Bacteroidia(0.8348),o:Bacteroidales(0.4658),f:Porphyromonadaceae(0.3068),g:Parabacteroides(0.0215);
OTU1311	d:Bacteria(1.0000),p:Firmicutes(0.9954),c:Clostridia(0.8931),o:Clostridiales(0.7305),f:Ruminococcaceae(0.3068),g:Ruminococcus(0.0523);
OTU1312	d:Bacteria(1.0000),p:Verrucomicrobia(0.9093),c:Subdivision5(0.7723),g:Subdivision5_genera_incertae_sedis(0.0637);
OTU1313	d:Bacteria(1.0000),p:Firmicutes(0.9986),c:Clostridia(0.9207),o:Clostridiales(0.8197),f:Lachnospiraceae(0.2665),g:Syntrophococcus(0.0637);
OTU1314	d:Bacteria(1.0000),p:Firmicutes(0.7911),c:Clostridia(0.2113),o:Clostridiales(0.0945),f:Clostridiaceae_1(0.0296),g:Oxobacter(0.0094);
OTU1315	d:Bacteria(1.0000),p:Bacteroidetes(0.8857),c:Sphingobacteriia(0.2113),o:Sphingobacteriales(0.0945),f:Sphingobacteriaceae(0.0296),g:Pedobacter(0.0077);
OTU1316	d:Bacteria(1.0000),p:Firmicutes(0.9999),c:Clostridia(0.9994),o:Clostridiales(0.9994),f:Lachnospiraceae(0.9687),g:Clostridium_XlVa(0.7126);
OTU1318	d:Bacteria(1.0000),p:Proteobacteria(0.8620),c:Gammaproteobacteria(0.6471),o:Enterobacteriales(0.3394),f:Enterobacteriaceae(0.1861),g:Buttiauxella(0.0215);
OTU1319	d:Bacteria(1.0000),p:Firmicutes(0.9992),c:Clostridia(0.9973),o:Clostridiales(0.9973),f:Eubacteriaceae(0.9973),g:Eubacterium(0.9973);
OTU1320	d:Bacteria(1.0000),p:Firmicutes(0.9962),c:Clostridia(0.9115),o:Clostridiales(0.8057),f:Ruminococcaceae(0.5430),g:Sporobacter(0.0751);
OTU1322	d:Bacteria(1.0000),p:Firmicutes(0.9995),c:Clostridia(0.9983),o:Clostridiales(0.9983),f:Clostridiales_Incertae_Sedis_XI(0.9976),g:Anaerococcus(0.9976);
OTU1323	d:Bacteria(1.0000),p:Firmicutes(0.9986),c:Clostridia(0.8931),o:Clostridiales(0.7305),f:Lachnospiraceae(0.4275),g:Roseburia(0.0637);
OTU1324	d:Bacteria(1.0000),p:Bacteroidetes(0.9930),c:Bacteroidia(0.8348),o:Bacteroidales(0.4658),f:Porphyromonadaceae(0.3068),g:Parabacteroides(0.0215);
OTU1325	d:Bacteria(1.0000),p:Bacteroidetes(0.9802),c:Bacteroidia(0.2725),o:Bacteroidales(0.1218),f:Marinilabiliaceae(0.0454),g:Alkalitalea(0.0119);
OTU1326	d:Bacteria(1.0000),p:Bacteroidetes(0.9994),c:Bacteroidia(0.9981),o:Bacteroidales(0.9981),f:Bacteroidaceae(0.8943),g:Bacteroides(0.7814);
OTU1327	d:Bacteria(1.0000),p:Firmicutes(0.9566),c:Clostridia(0.8470),o:Clostridiales(0.5099),f:Clostridiaceae_4(0.1861),g:Thermotalea(0.0295);
OTU1328	d:Bacteria(1.0000),p:Armatimonadetes(0.9987),c:Armatimonadia(0.9850),o:Armatimonadales(0.9736),f:Armatimonadaceae(0.9701),g:Armatimonas/Armatimonadetes_gp1(0.9701);
OTU1329	d:Bacteria(1.0000),p:Firmicutes(0.9992),c:Clostridia(0.9391),o:Clostridiales(0.8477),f:Lachnospiraceae(0.5430),g:Clostridium_XlVa(0.0751);
OTU1330	d:Bacteria(1.0000),p:Bacteroidetes(1.0000),c:Flavobacteriia(0.9973),o:Flavobacteriales(0.9973),f:Flavobacteriaceae(0.9973),g:Chryseobacterium(0.9743);
OTU1331	d:Bacteria(1.0000),p:Firmicutes(0.9946),c:Clostridia(0.9115),o:Clostridiales(0.8057),f:Eubacteriaceae(0.3470),g:Eubacterium(0.0865);
OTU1333	d:Bacteria(1.0000),p:Firmicutes(0.9946),c:Clostridia(0.8931),o:Clostridiales(0.7305),f:Ruminococcaceae(0.4677),g:Sporobacter(0.0637);
OTU1335	d:Bacteria(1.0000),p:Proteobacteria(0.9997),c:Gammaproteobacteria(0.9933),o:Pasteurellales(0.9841),f:Pasteurellaceae(0.9837),g:Actinobacillus(0.4804);
OTU1336	d:Bacteria(1.0000),p:Proteobacteria(0.9995),c:Alphaproteobacteria(0.9969),o:Caulobacterales(0.9956),f:Caulobacteraceae(0.9919),g:Caulobacter(0.9743);
OTU1338	d:Bacteria(1.0000),p:Bacteroidetes(0.9566),c:Bacteroidia(0.2725),o:Bacteroidales(0.1218),f:Marinilabiliaceae(0.0296),g:Alkalitalea(0.0094);
OTU1339	d:Bacteria(1.0000),p:Firmicutes(0.9978),c:Clostridia(0.9486),o:Clostridiales(0.8757),f:Ruminococcaceae(0.7302),g:Clostridium_IV(0.2716);
OTU1340	d:Bacteria(1.0000),p:Firmicutes(0.9993),c:Erysipelotrichia(0.9979),o:Erysipelotrichales(0.9979),f:Erysipelotrichaceae(0.9978),g:Sharpea(0.9914);
OTU1341	d:Bacteria(1.0000),p:Firmicutes(0.9999),c:Negativicutes(0.9958),o:Selenomonadales(0.9958),f:Veillonellaceae(0.9929),g:Dialister(0.9807);
OTU1342	d:Bacteria(1.0000),p:Firmicutes(0.9970),c:Clostridia(0.9449),o:Clostridiales(0.8617),f:Ruminococcaceae(0.5055),g:Intestinimonas(0.0751);
OTU1343	d:Bacteria(1.0000),p:Firmicutes(0.9093),c:Clostridia(0.7723),o:Clostridiales(0.2668),f:Ruminococcaceae(0.1311),g:Intestinimonas(0.0215);
OTU1344	d:Bacteria(1.0000),p:Firmicutes(0.9992),c:Clostridia(0.9207),o:Clostridiales(0.8197),f:Lachnospiraceae(0.4275),g:Ruminococcus2(0.0751);
OTU1345	d:Bacteria(1.0000),p:Proteobacteria(0.6840),c:Alphaproteobacteria(0.3342),o:Rhodospirillales(0.0945),f:Rhodospirillaceae(0.0296),g:Tistrella(0.0094);
OTU1346	d:Bacteria(1.0000),p:Firmicutes(0.9999),c:Clostridia(0.9958),o:Clostridiales(0.9958),f:Clostridiaceae_1(0.9191),g:Clostridium_sensu_stricto(0.8846);
OTU1347	d:Bacteria(1.0000),p:Proteobacteria(0.9989),c:Gammaproteobacteria(0.9958),o:Pseudomonadales(0.9952),f:Pseudomonadaceae(0.9898),g:Pseudomonas(0.9829);
OTU1349	d:Bacteria(1.0000),p:Firmicutes(1.0000),c:Bacilli(0.9948),o:Bacillales(0.9947),f:Paenibacillaceae_1(0.9847),g:Paenibacillus(0.9765);
OTU1350	d:Bacteria(1.0000),p:Verrucomicrobia(0.9566),c:Subdivision5(0.8470),g:Subdivision5_genera_incertae_sedis(0.0865);
OTU1352	d:Bacteria(1.0000),p:Firmicutes(0.5785),c:Clostridia(0.2725),o:Clostridiales(0.1218),f:Ruminococcaceae(0.0218),g:Intestinimonas(0.0060);
OTU1353	d:Bacteria(1.0000),p:Firmicutes(0.9899),c:Clostridia(0.8654),o:Clostridiales(0.5099),f:Ruminococcaceae(0.3470),g:Intestinimonas(0.0523);
OTU1354	d:Bacteria(1.0000),p:Firmicutes(0.9998),c:Bacilli(0.9777),o:Bacillales(0.9693),f:Paenibacillaceae_1(0.9026),g:Paenibacillus(0.5751);
OTU1355	d:Bacteria(1.0000),p:Firmicutes(0.4731),c:Bacilli(0.2113),o:Lactobacillales(0.0945),f:Lactobacillaceae(0.0296),g:Lactobacillus(0.0094);
OTU1358	d:Bacteria(1.0000),p:Firmicutes(0.3677),c:Erysipelotrichia(0.0888),o:Erysipelotrichales(0.0400),f:Erysipelotrichaceae(0.0140),g:Bulleidia(0.0060);
OTU1360	d:Bacteria(1.0000),p:Firmicutes(0.9985),c:Bacilli(0.9931),o:Lactobacillales(0.9799),f:Lactobacillaceae(0.8943),g:Lactobacillus(0.6782);
OTU1361	d:Bacteria(1.0000),p:Bacteroidetes(0.9985),c:Bacteroidia(0.9935),o:Bacteroidales(0.9904),f:Prevotellaceae(0.7676),g:Prevotella(0.2194);
OTU1362	d:Bacteria(1.0000),p:Firmicutes(0.8620),c:Erysipelotrichia(0.6471),o:Erysipelotrichales(0.3394),f:Erysipelotrichaceae(0.1861),g:Holdemania(0.0295);
OTU1363	d:Bacteria(1.0000),p:Firmicutes(0.9990),c:Clostridia(0.9631),o:Clostridiales(0.9317),f:Ruminococcaceae(0.8861),g:Hydrogenoanaerobacterium(0.2194);
OTU1364	d:Bacteria(1.0000),p:Bacteroidetes(0.9914),c:Sphingobacteriia(0.7097),o:Sphingobacteriales(0.3775),f:Sphingobacteriaceae(0.2263),g:Parapedobacter(0.0191);
OTU1365	d:Bacteria(1.0000),p:Firmicutes(0.9930),c:Clostridia(0.9023),o:Clostridiales(0.7746),f:Ruminococcaceae(0.5804),g:Butyricicoccus(0.3760);
OTU1366	d:Bacteria(1.0000),p:Proteobacteria(0.9984),c:Alphaproteobacteria(0.9935),o:Rhodospirillales(0.9820),f:Acetobacteraceae(0.9522),g:Rubritepida(0.6095);
OTU1367	d:Bacteria(1.0000),p:Firmicutes(0.9978),c:Clostridia(0.9449),o:Clostridiales(0.8617),f:Ruminococcaceae(0.6928),g:Saccharofermentans(0.1672);
OTU1368	d:Bacteria(1.0000),p:Firmicutes(0.9914),c:Clostridia(0.8470),o:Clostridiales(0.5099),f:Clostridiaceae_2(0.1861),g:Alkaliphilus(0.0409);
OTU1369	d:Bacteria(1.0000),p:Fibrobacteres(0.9992),c:Fibrobacteria(0.9631),o:Fibrobacterales(0.9317),f:Fibrobacteraceae(0.8943),g:Fibrobacter(0.7814);
OTU1370	d:Bacteria(1.0000),p:Actinobacteria(0.9995),c:Actinobacteria(0.9973),o:Bifidobacteriales(0.9883),f:Bifidobacteriaceae(0.9857),g:Bifidobacterium(0.9189);
OTU1371	d:Bacteria(1.0000),p:Chloroflexi(0.9990),c:Thermomicrobia(0.9974),o:Thermomicrobiales(0.9974),f:Thermomicrobiaceae(0.9974),g:Thermomicrobium(0.9974);
OTU1372	d:Bacteria(1.0000),p:Firmicutes(0.9990),c:Clostridia(0.9668),o:Clostridiales(0.9457),f:Ruminococcaceae(0.7676),g:Hydrogenoanaerobacterium(0.2194);
OTU1373	d:Bacteria(1.0000),p:Firmicutes(0.9938),c:Clostridia(0.8838),o:Clostridiales(0.6864),f:Clostridiales_Incertae_Sedis_XIII(0.3068),g:Anaerovorax(0.0751);
OTU1374	d:Bacteria(1.0000),p:Firmicutes(0.9938),c:Clostridia(0.8746),o:Clostridiales(0.6422),f:Ruminococcaceae(0.3068),g:Anaerofilum(0.0523);
OTU1375	d:Bacteria(1.0000),p:Bacteroidetes(0.8384),c:Sphingobacteriia(0.0888),o:Sphingobacteriales(0.0400),f:Chitinophagaceae(0.0140),g:Parasegetibacter(0.0043);
OTU1376	d:Bacteria(1.0000),p:Firmicutes(0.9984),c:Clostridia(0.9937),o:Clostridiales(0.9883),f:Ruminococcaceae(0.9837),g:Ruminococcus(0.9786);
OTU1377	d:Bacteria(1.0000),p:Firmicutes(0.9946),c:Clostridia(0.8838),o:Clostridiales(0.6864),f:Ruminococcaceae(0.4275),g:Ruminococcus(0.0409);
OTU1378	d:Bacteria(1.0000),p:Firmicutes(0.8384),c:Clostridia(0.5845),o:Clostridiales(0.1579),f:Ruminococcaceae(0.0668),g:Clostridium_IV(0.0143);
OTU1380	d:Bacteria(1.0000),p:Firmicutes(0.6840),c:Clostridia(0.3342),o:Clostridiales(0.1579),f:Ruminococcaceae(0.0296),g:Papillibacter(0.0094);
OTU1381	d:Bacteria(1.0000),p:Proteobacteria(0.9999),c:Gammaproteobacteria(0.9946),o:Oceanospirillales(0.9862),f:Halomonadaceae(0.9847),g:Halomonas(0.8158);
OTU1382	d:Bacteria(1.0000),p:Firmicutes(0.9954),c:Clostridia(0.9299),o:Clostridiales(0.8337),f:Clostridiales_Incertae_Sedis_XI(0.5430),g:Peptoniphilus(0.3238);
OTU1383	d:Bacteria(1.0000),p:Proteobacteria(0.5785),c:Alphaproteobacteria(0.2725),o:Rhodospirillales(0.0673),f:Rhodospirillaceae(0.0218),g:Novispirillum(0.0043);
OTU1384	d:Bacteria(1.0000),p:Verrucomicrobia(0.9914),c:Subdivision5(0.8838),g:Subdivision5_genera_incertae_sedis(0.2716);
OTU1385	d:Bacteria(1.0000),p:Bacteroidetes(1.0000),c:Bacteroidia(1.0000),o:Bacteroidales(1.0000),f:Porphyromonadaceae(1.0000),g:Porphyromonas(0.9977);
OTU1386	d:Bacteria(1.0000),p:Bacteroidetes(0.9984),c:Bacteroidia(0.9704),o:Bacteroidales(0.9597),f:Prevotellaceae(0.7676),g:Prevotella(0.5327);
OTU1387	d:Bacteria(1.0000),p:Bacteroidetes(0.9999),c:Bacteroidia(0.9996),o:Bacteroidales(0.9996),f:Bacteroidaceae(0.9857),g:Bacteroides(0.9850);
OTU1388	d:Bacteria(1.0000),p:Cyanobacteria/Chloroplast(0.9995),c:Chloroplast(0.9981),f:Chloroplast(0.9981),g:Streptophyta(0.9807);
OTU1391	d:Bacteria(1.0000),p:Firmicutes(0.9989),c:Clostridia(0.9668),o:Clostridiales(0.9457),f:Eubacteriaceae(0.6928),g:Eubacterium(0.5327);
OTU1394	d:Bacteria(1.0000),p:Bacteroidetes(0.9914),c:Bacteroidia(0.7723),o:Bacteroidales(0.4216),f:Porphyromonadaceae(0.2665),g:Barnesiella(0.0295);
OTU1395	d:Bacteria(1.0000),p:Firmicutes(0.9989),c:Clostridia(0.9814),o:Clostridiales(0.9693),f:Ruminococcaceae(0.9109),g:Oscillibacter(0.5751);
OTU1396	d:Bacteria(1.0000),p:Firmicutes(0.9989),c:Clostridia(0.9631),o:Clostridiales(0.9317),f:Ruminococcaceae(0.8943),g:Clostridium_IV(0.5327);
OTU1397	d:Bacteria(1.0000),p:Verrucomicrobia(0.8857),c:Opitutae(0.7097),o:Puniceicoccales(0.3775),f:Puniceicoccaceae(0.2263),g:Cerasicoccus(0.0167);
OTU1398	d:Bacteria(1.0000),p:Proteobacteria(0.9999),c:Alphaproteobacteria(0.9986),o:Sphingomonadales(0.9799),f:Sphingomonadaceae(0.9701),g:Sphingomonas(0.9701);
OTU1399	d:Bacteria(1.0000),p:Caldiserica(0.9993),c:Caldisericia(0.9979),o:Caldisericales(0.9979),f:Caldisericaceae(0.9979),g:Caldisericum(0.9979);
OTU1401	d:Bacteria(1.0000),p:Firmicutes(0.8620),c:Clostridia(0.4593),o:Clostridiales(0.2305),f:Ruminococcaceae(0.0668),g:Clostridium_III(0.0143);
OTU1402	d:Bacteria(1.0000),p:Firmicutes(0.9986),c:Clostridia(0.9924),o:Clostridiales(0.9799),f:Ruminococcaceae(0.9357),g:Hydrogenoanaerobacterium(0.6095);
OTU1405	d:Bacteria(1.0000),p:Bacteroidetes(0.8857),c:Sphingobacteriia(0.2725),o:Sphingobacteriales(0.1218),f:Sphingobacteriaceae(0.0454),g:Mucilaginibacter(0.0077);
OTU1407	d:Bacteria(1.0000),p:Firmicutes(0.9986),c:Clostridia(0.9931),o:Clostridiales(0.9841),f:Ruminococcaceae(0.9687),g:Gemmiger(0.4282);
OTU1409	d:Bacteria(1.0000),p:Firmicutes(0.9991),c:Clostridia(0.9631),o:Clostridiales(0.9317),f:Eubacteriaceae(0.5804),g:Eubacterium(0.3760);
OTU1410	d:Bacteria(1.0000),p:Firmicutes(0.8384),c:Clostridia(0.5219),o:Clostridiales(0.2668),f:Eubacteriaceae(0.0668),g:Eubacterium(0.0143);
OTU1411	d:Bacteria(1.0000),p:Firmicutes(0.9329),c:Clostridia(0.6471),o:Clostridiales(0.3394),f:Clostridiales_Incertae_Sedis_XIII(0.0668),g:Mogibacterium(0.0143);
OTU1412	d:Bacteria(1.0000),p:Firmicutes(0.9962),c:Clostridia(0.9207),o:Clostridiales(0.8197),f:Clostridiales_Incertae_Sedis_XI(0.3470),g:Peptoniphilus(0.0865);
OTU1414	d:Bacteria(1.0000),p:Tenericutes(0.4731),c:Mollicutes(0.2113),o:Anaeroplasmatales(0.0945),f:Anaeroplasmataceae(0.0296),g:Asteroleplasma(0.0094);
OTU1415	d:Bacteria(1.0000),p:Proteobacteria(0.9978),c:Gammaproteobacteria(0.9486),o:Gammaproteobacteria_incertae_sedis(0.5099),g:Eionea(0.0865);
OTU1416	d:Bacteria(1.0000),p:Parcubacteria(0.9802),g:Parcubacteria_genera_incertae_sedis(0.1150);
OTU1417	d:Bacteria(1.0000),p:Cyanobacteria/Chloroplast(0.9998),c:Chloroplast(0.9985),f:Chloroplast(0.9985),g:Streptophyta(0.9985);
OTU1418	d:Bacteria(1.0000),p:Proteobacteria(0.9998),c:Alphaproteobacteria(0.9941),o:Sphingomonadales(0.9757),f:Sphingomonadaceae(0.8778),g:Novosphingobium(0.5751);
OTU1419	d:Bacteria(1.0000),p:Bacteroidetes(0.9992),c:Bacteroidia(0.8470),o:Bacteroidales(0.5099),f:Bacteroidaceae(0.1097),g:Bacteroides(0.0191);
OTU1420	d:Bacteria(1.0000),p:Bacteroidetes(0.9802),c:Sphingobacteriia(0.3342),o:Sphingobacteriales(0.1579),f:Sphingobacteriaceae(0.0668),g:Parapedobacter(0.0143);
OTU1421	d:Bacteria(1.0000),p:Firmicutes(0.8147),c:Clostridia(0.3967),o:Clostridiales(0.1942),f:Lachnospiraceae(0.0454),g:Parasporobacterium(0.0119);
OTU1422	d:Bacteria(1.0000),p:Firmicutes(0.9954),c:Clostridia(0.8931),o:Clostridiales(0.7305),f:Eubacteriaceae(0.4275),g:Eubacterium(0.1672);
OTU1423	d:Bacteria(1.0000),p:Proteobacteria(0.9907),c:Gammaproteobacteria(0.8746),o:Legionellales(0.3775),f:Legionellaceae(0.2263),g:Legionella(0.0523);
OTU1424	d:Bacteria(1.0000),p:Firmicutes(0.9988),c:Clostridia(0.9595),o:Clostridiales(0.9177),f:Lachnospiraceae(0.7302),g:Roseburia(0.4282);
OTU1425	d:Bacteria(1.0000),p:Firmicutes(0.1875),c:Clostridia(0.0345),o:Clostridiales(0.0136),f:Clostridiales_Incertae_Sedis_XI(0.0061),g:Soehngenia(0.0043);
OTU1426	d:Bacteria(1.0000),p:Firmicutes(0.9993),c:Clostridia(0.9559),o:Clostridiales(0.9037),f:Ruminococcaceae(0.7676),g:Clostridium_IV(0.2194);
OTU1427	d:Bacteria(1.0000),p:Cyanobacteria/Chloroplast(0.9991),c:Chloroplast(0.9559),f:Chloroplast(0.8778),g:Cryptomonadaceae(0.7126);
OTU1428	d:Bacteria(1.0000),p:Bacteroidetes(0.9899),c:Sphingobacteriia(0.5219),o:Sphingobacteriales(0.2668),f:Sphingobacteriaceae(0.1311),g:Parapedobacter(0.0143);
OTU1429	d:Bacteria(1.0000),p:Firmicutes(0.9991),c:Clostridia(0.9595),o:Clostridiales(0.9177),f:Ruminococcaceae(0.8778),g:Oscillibacter(0.4282);
OTU1430	d:Bacteria(1.0000),p:Synergistetes(0.9899),c:Synergistia(0.8654),o:Synergistales(0.5981),f:Synergistaceae(0.4275),g:Pyramidobacter(0.1672);
OTU1431	d:Bacteria(1.0000),p:Firmicutes(0.9970),c:Clostridia(0.9023),o:Clostridiales(0.7746),f:Ruminococcaceae(0.5804),g:Hydrogenoanaerobacterium(0.0637);
OTU1432	d:Bacteria(1.0000),p:Firmicutes(0.9988),c:Clostridia(0.9814),o:Clostridiales(0.9715),f:Ruminococcaceae(0.8425),g:Clostridium_IV(0.2716);
OTU1433	d:Bacteria(1.0000),p:Firmicutes(0.3677),c:Clostridia(0.1500),o:Clostridiales(0.0673),f:Ruminococcaceae(0.0140),g:Ruminococcus(0.0060);
OTU1434	d:Bacteria(1.0000),p:Bacteroidetes(0.9998),c:Bacteroidia(0.9988),o:Bacteroidales(0.9988),f:Bacteroidaceae(0.9837),g:Bacteroides(0.9807);
OTU1435	d:Bacteria(1.0000),p:Firmicutes(0.9329),c:Clostridia(0.6471),o:Clostridiales(0.3394),f:Gracilibacteraceae(0.1861),g:Gracilibacter(0.0409);
OTU1436	d:Bacteria(1.0000),p:Proteobacteria(0.9991),c:Deltaproteobacteria(0.9704),o:Desulfobacterales(0.9597),f:Desulfobulbaceae(0.8051),g:Desulfobulbus(0.6438);
OTU1437	d:Bacteria(1.0000),p:Chloroflexi(0.6840),c:Thermomicrobia(0.3342),o:Sphaerobacterales(0.1579),f:Sphaerobacteraceae(0.0668),g:Sphaerobacter(0.0143);
OTU1438	d:Bacteria(1.0000),p:Bacteroidetes(0.9988),c:Bacteroidia(0.9207),o:Bacteroidales(0.8197),f:Prevotellaceae(0.3470),g:Prevotella(0.0865);
OTU1439	d:Bacteria(1.0000),p:Firmicutes(0.9954),c:Clostridia(0.7097),o:Clostridiales(0.3775),f:Lachnospiraceae(0.1861),g:Syntrophococcus(0.0409);
OTU1440	d:Bacteria(0.9753),p:Bacteroidetes(0.6840),c:Sphingobacteriia(0.0285),o:Sphingobacteriales(0.0111),f:Sphingobacteriaceae(0.0037),g:Parapedobacter(0.0031);
OTU1441	d:Bacteria(1.0000),p:Bacteroidetes(0.9899),c:Bacteroidia(0.8470),o:Bacteroidales(0.5099),f:Prevotellaceae(0.0668),g:Alloprevotella(0.0143);
OTU1442	d:Bacteria(1.0000),p:Bacteroidetes(0.9930),c:Bacteroidia(0.7723),o:Bacteroidales(0.4216),f:Porphyromonadaceae(0.2665),g:Parabacteroides(0.0409);
OTU1443	d:Bacteria(1.0000),p:Firmicutes(0.9986),c:Clostridia(0.8746),o:Clostridiales(0.6422),f:Lachnospiraceae(0.3068),g:Syntrophococcus(0.0637);
OTU1444	d:Bacteria(1.0000),p:Firmicutes(0.9999),c:Clostridia(0.9991),o:Clostridiales(0.9991),f:Lachnospiraceae(0.8778),g:Lachnoanaerobaculum(0.7126);
OTU1445	d:Bacteria(1.0000),p:Actinobacteria(0.9999),c:Actinobacteria(0.9993),o:Actinomycetales(0.9993),f:Nocardioidaceae(0.9770),g:Nocardioides(0.7470);
OTU1446	d:Bacteria(1.0000),p:Verrucomicrobia(0.9922),c:Verrucomicrobiae(0.8838),o:Verrucomicrobiales(0.6864),f:Verrucomicrobiaceae(0.3470),g:Akkermansia(0.0523);
OTU1447	d:Bacteria(1.0000),p:Firmicutes(0.4731),c:Clostridia(0.2113),o:Clostridiales(0.0945),f:Lachnospiraceae(0.0218),g:Clostridium_XlVa(0.0077);
OTU1448	d:Bacteria(1.0000),p:Bacteroidetes(0.9329),c:Sphingobacteriia(0.3967),o:Sphingobacteriales(0.1942),f:Sphingobacteriaceae(0.0883),g:Parapedobacter(0.0119);
OTU1449	d:Bacteria(1.0000),p:Proteobacteria(1.0000),c:Betaproteobacteria(0.9931),o:Burkholderiales(0.9757),f:Comamonadaceae(0.9439),g:Xenophilus(0.7814);
OTU1450	d:Bacteria(1.0000),p:Firmicutes(0.9989),c:Clostridia(0.9958),o:Clostridiales(0.9736),f:Ruminococcaceae(0.9109),g:Clostridium_IV(0.2194);
OTU1451	d:Bacteria(1.0000),p:Bacteroidetes(0.9946),c:Bacteroidia(0.9207),o:Bacteroidales(0.8197),f:Bacteroidaceae(0.6553),g:Bacteroides(0.4804);
OTU1452	d:Bacteria(1.0000),p:Firmicutes(0.9990),c:Clostridia(0.9777),o:Clostridiales(0.9693),f:Ruminococcaceae(0.8943),g:Ruminococcus(0.6438);
OTU1453	d:Bacteria(1.0000),p:Firmicutes(0.8620),c:Clostridia(0.6471),o:Clostridiales(0.3394),f:Ruminococcaceae(0.1097),g:Ruminococcus(0.0143);
OTU1454	d:Bacteria(1.0000),p:Bacteroidetes(0.9946),c:Bacteroidia(0.6471),o:Bacteroidales(0.3394),f:Prevotellaceae(0.1097),g:Prevotella(0.0077);
OTU1455	d:Bacteria(1.0000),p:Proteobacteria(0.9987),c:Epsilonproteobacteria(0.9299),o:Campylobacterales(0.8057),f:Helicobacteraceae(0.6179),g:Helicobacter(0.2194);
OTU1456	d:Bacteria(1.0000),p:Actinobacteria(1.0000),c:Actinobacteria(1.0000),o:Bifidobacteriales(0.9960),f:Bifidobacteriaceae(0.9939),g:Bifidobacterium(0.9893);
OTU1457	d:Bacteria(1.0000),p:Proteobacteria(1.0000),c:Betaproteobacteria(0.9963),o:Burkholderiales(0.9841),f:Burkholderiaceae(0.9837),g:Cupriavidus(0.7814);
OTU1458	d:Bacteria(1.0000),p:Bacteroidetes(1.0000),c:Flavobacteriia(1.0000),o:Flavobacteriales(1.0000),f:Flavobacteriaceae(0.9975),g:Capnocytophaga(0.9969);
OTU1459	d:Bacteria(1.0000),p:Firmicutes(0.9802),c:Clostridia(0.6471),o:Clostridiales(0.3394),f:Ruminococcaceae(0.1861),g:Clostridium_III(0.0409);
OTU1461	d:Bacteria(1.0000),p:Firmicutes(0.9566),c:Clostridia(0.7723),o:Clostridiales(0.4216),f:Clostridiaceae_1(0.1311),g:Clostridium_sensu_stricto(0.0215);
OTU1462	d:Bacteria(1.0000),p:Firmicutes(0.9990),c:Negativicutes(0.9962),o:Selenomonadales(0.9962),f:Veillonellaceae(0.9950),g:Dialister(0.9829);
OTU1463	d:Bacteria(1.0000),p:Firmicutes(0.8384),c:Clostridia(0.5845),o:Clostridiales(0.2668),f:Clostridiaceae_1(0.1311),g:Caloramator(0.0215);
OTU1464	d:Bacteria(1.0000),p:Bacteroidetes(0.9990),c:Bacteroidia(0.8562),o:Bacteroidales(0.5540),f:Porphyromonadaceae(0.3068),g:Barnesiella(0.0191);
OTU1465	d:Bacteria(1.0000),p:Bacteroidetes(1.0000),c:Bacteroidia(0.9997),o:Bacteroidales(0.9997),f:Prevotellaceae(0.9975),g:Prevotella(0.9972);
OTU1466	d:Bacteria(1.0000),p:Firmicutes(0.9899),c:Clostridia(0.8654),o:Clostridiales(0.5981),f:Ruminococcaceae(0.1861),g:Clostridium_IV(0.0215);
OTU1467	d:Bacteria(1.0000),p:Firmicutes(0.9566),c:Clostridia(0.8470),o:Clostridiales(0.5099),f:Lachnospiraceae(0.1525),g:Anaerostipes(0.0295);
OTU1468	d:Bacteria(1.0000),p:Verrucomicrobia(0.9899),c:Subdivision5(0.8654),g:Subdivision5_genera_incertae_sedis(0.1672);
OTU1469	d:Bacteria(1.0000),p:Firmicutes(0.8857),c:Erysipelotrichia(0.7097),o:Erysipelotrichales(0.3775),f:Erysipelotrichaceae(0.2263),g:Clostridium_XVIII(0.0295);
OTU1470	d:Bacteria(1.0000),p:Firmicutes(0.9986),c:Clostridia(0.9947),o:Clostridiales(0.9947),f:Lachnospiraceae(0.9687),g:Pseudobutyrivibrio(0.8158);
OTU1471	d:Bacteria(1.0000),p:Verrucomicrobia(0.9914),c:Subdivision3(0.8562),g:Subdivision3_genera_incertae_sedis(0.1150);
OTU1473	d:Bacteria(1.0000),p:Proteobacteria(0.9989),c:Alphaproteobacteria(0.9814),o:Rhodospirillales(0.9317),f:Acetobacteraceae(0.8425),g:Acidisphaera(0.2194);
OTU1474	d:Bacteria(1.0000),p:Firmicutes(0.9984),c:Clostridia(0.9559),o:Clostridiales(0.9037),f:Ruminococcaceae(0.8425),g:Faecalibacterium(0.1150);
OTU1475	d:Bacteria(1.0000),p:Firmicutes(0.9989),c:Clostridia(0.9299),o:Clostridiales(0.8337),f:Lachnospiraceae(0.6179),g:Lachnospiracea_incertae_sedis(0.4282);
OTU1476	d:Bacteria(0.9753),p:Proteobacteria(0.6840),c:Alphaproteobacteria(0.1500),o:Rhizobiales(0.0123),f:Rhizobiales_incertae_sedis(0.0042),g:Amorphus(0.0034);
OTU1478	d:Bacteria(1.0000),p:Firmicutes(0.9985),c:Clostridia(0.9937),o:Clostridiales(0.9926),f:Lachnospiraceae(0.9026),g:Blautia(0.7126);
OTU1479	d:Bacteria(1.0000),p:Firmicutes(0.9938),c:Clostridia(0.8838),o:Clostridiales(0.6864),f:Clostridiaceae_1(0.3872),g:Clostridium_sensu_stricto(0.1150);
OTU1480	d:Bacteria(1.0000),p:Firmicutes(0.9914),c:Clostridia(0.8838),o:Clostridiales(0.6864),f:Ruminococcaceae(0.3470),g:Intestinimonas(0.0295);
OTU1481	d:Bacteria(1.0000),p:Actinobacteria(0.9985),c:Actinobacteria(0.9933),o:Actinomycetales(0.9757),f:Dermabacteraceae(0.7676),g:Dermabacter(0.4804);
OTU1482	d:Bacteria(1.0000),p:Tenericutes(0.7674),c:Mollicutes(0.3967),o:Entomoplasmatales(0.1942),f:Spiroplasmataceae(0.0883),g:Spiroplasma(0.0167);
OTU1483	d:Bacteria(1.0000),p:Firmicutes(0.9988),c:Clostridia(0.9886),o:Clostridiales(0.9693),f:Ruminococcaceae(0.8778),g:Intestinimonas(0.5327);
OTU1484	d:Bacteria(1.0000),p:Actinobacteria(1.0000),c:Actinobacteria(1.0000),o:Actinomycetales(0.9979),f:Actinomycetaceae(0.9970),g:Actinomyces(0.9970);
OTU1486	d:Bacteria(1.0000),p:Firmicutes(0.9802),c:Clostridia(0.8562),o:Clostridiales(0.4216),f:Ruminococcaceae(0.2665),g:Intestinimonas(0.0409);
OTU1487	d:Bacteria(1.0000),p:Firmicutes(0.9992),c:Clostridia(0.9486),o:Clostridiales(0.8757),f:Ruminococcaceae(0.6179),g:Clostridium_IV(0.1672);
OTU1488	d:Bacteria(1.0000),p:Firmicutes(0.8857),c:Clostridia(0.7097),o:Clostridiales(0.3775),f:Lachnospiraceae(0.0883),g:Clostridium_XlVb(0.0167);
OTU1489	d:Bacteria(1.0000),p:Proteobacteria(0.9946),c:Alphaproteobacteria(0.9207),o:Rhodospirillales(0.7305),f:Rhodospirillaceae(0.3872),g:Desertibacter(0.0865);
OTU1490	d:Bacteria(1.0000),p:Proteobacteria(0.6840),c:Alphaproteobacteria(0.3342),o:Rhodospirillales(0.1218),f:Rhodospirillaceae(0.0454),g:Insolitispirillum(0.0043);
OTU1491	d:Bacteria(1.0000),p:Firmicutes(0.4731),c:Negativicutes(0.0345),o:Selenomonadales(0.0136),f:Veillonellaceae(0.0061),g:Anaerovibrio(0.0034);
OTU1492	d:Bacteria(1.0000),p:Firmicutes(0.9987),c:Bacilli(0.9950),o:Bacillales(0.9926),f:Planococcaceae(0.9274),g:Planococcaceae_incertae_sedis(0.9189);
OTU1493	d:Bacteria(1.0000),p:Firmicutes(0.9946),c:Clostridia(0.9023),o:Clostridiales(0.7746),f:Ruminococcaceae(0.3872),g:Clostridium_IV(0.0637);
OTU1494	d:Bacteria(1.0000),p:Proteobacteria(0.7674),c:Alphaproteobacteria(0.3967),o:Rhodospirillales(0.0945),f:Rhodospirillaceae(0.0296),g:Fodinicurvata(0.0043);
OTU1495	d:Bacteria(1.0000),p:Firmicutes(0.7911),c:Negativicutes(0.2725),o:Selenomonadales(0.1218),f:Veillonellaceae(0.0454),g:Selenomonas(0.0077);
OTU1496	d:Bacteria(1.0000),p:Firmicutes(0.9990),c:Clostridia(0.9207),o:Clostridiales(0.8197),f:Lachnospiraceae(0.4677),g:Clostridium_XlVa(0.1672);
OTU1497	d:Bacteria(0.9753),p:Bacteroidetes(0.5785),c:Sphingobacteriia(0.0345),o:Sphingobacteriales(0.0136),f:Sphingobacteriaceae(0.0061),g:Pseudosphingobacterium(0.0031);
OTU1499	d:Bacteria(1.0000),p:Bacteroidetes(0.9986),c:Bacteroidia(0.9449),o:Bacteroidales(0.8617),f:Bacteroidaceae(0.4275),g:Bacteroides(0.1672);
OTU1500	d:Bacteria(1.0000),p:Fusobacteria(0.9991),c:Fusobacteriia(0.9975),o:Fusobacteriales(0.9975),f:Fusobacteriaceae(0.9975),g:Fusobacterium(0.5327);
OTU1501	d:Bacteria(1.0000),p:Firmicutes(0.8384),c:Clostridia(0.4593),o:Clostridiales(0.2305),f:Lachnospiraceae(0.0668),g:Shuttleworthia(0.0119);
OTU1502	d:Bacteria(1.0000),p:Bacteroidetes(1.0000),c:Sphingobacteriia(0.9964),o:Sphingobacteriales(0.9964),f:Sphingobacteriaceae(0.9960),g:Pedobacter(0.9765);
OTU1503	d:Bacteria(1.0000),p:Firmicutes(0.9991),c:Clostridia(0.9631),o:Clostridiales(0.9317),f:Syntrophomonadaceae(0.8861),g:Syntrophomonas(0.1672);
OTU1504	d:Bacteria(1.0000),p:Planctomycetes(0.9989),c:Planctomycetia(0.9814),o:Planctomycetales(0.9715),f:Planctomycetaceae(0.9357),g:Aquisphaera(0.2716);
OTU1505	d:Bacteria(1.0000),p:Firmicutes(0.9992),c:Clostridia(0.9522),o:Clostridiales(0.8897),f:Ruminococcaceae(0.8051),g:Anaerofilum(0.0751);
OTU1506	d:Bacteria(1.0000),p:Actinobacteria(0.9999),c:Actinobacteria(0.9995),o:Coriobacteriales(0.9995),f:Coriobacteriaceae(0.9993),g:Olsenella(0.9893);
OTU1507	d:Bacteria(1.0000),p:Bacteroidetes(0.9984),c:Flavobacteriia(0.9559),o:Flavobacteriales(0.9037),f:Cryomorphaceae(0.7676),g:Fluviicola(0.1672);
OTU1509	d:Bacteria(1.0000),p:Fibrobacteres(0.9985),c:Fibrobacteria(0.9968),o:Fibrobacterales(0.9968),f:Fibrobacteraceae(0.9968),g:Fibrobacter(0.9968);
OTU1510	d:Bacteria(1.0000),p:Proteobacteria(0.9987),c:Alphaproteobacteria(0.9886),o:Sphingomonadales(0.9317),f:Erythrobacteraceae(0.8425),g:Altererythrobacter(0.5751);
OTU1511	d:Bacteria(1.0000),p:Proteobacteria(0.9990),c:Alphaproteobacteria(0.9668),o:Rhodospirillales(0.8897),f:Acetobacteraceae(0.8051),g:Acidiphilium(0.2194);
OTU1515	d:Bacteria(1.0000),p:Proteobacteria(0.7674),c:Alphaproteobacteria(0.2725),o:Kiloniellales(0.0400),f:Kiloniellaceae(0.0140),g:Kiloniella(0.0060);
OTU1516	d:Bacteria(1.0000),p:Firmicutes(0.9992),c:Clostridia(0.9115),o:Clostridiales(0.8057),f:Lachnospiraceae(0.5430),g:Lachnospiracea_incertae_sedis(0.1672);
OTU1518	d:Bacteria(1.0000),p:Actinobacteria(1.0000),c:Actinobacteria(1.0000),o:Actinomycetales(1.0000),f:Brevibacteriaceae(0.9935),g:Brevibacterium(0.9935);
OTU1519	d:Bacteria(1.0000),p:Proteobacteria(0.9999),c:Gammaproteobacteria(0.9952),o:Pasteurellales(0.9952),f:Pasteurellaceae(0.9898),g:Actinobacillus(0.6095);
OTU1521	d:Bacteria(1.0000),p:Spirochaetes(0.9991),c:Spirochaetia(0.9977),o:Spirochaetales(0.9977),f:Spirochaetaceae(0.9977),g:Borrelia(0.9977);
OTU1522	d:Bacteria(1.0000),p:Bacteroidetes(0.9962),c:Bacteroidia(0.9207),o:Bacteroidales(0.8197),f:Prevotellaceae(0.3872),g:Prevotella(0.1150);
OTU1523	d:Bacteria(1.0000),p:Firmicutes(0.6840),c:Erysipelotrichia(0.3342),o:Erysipelotrichales(0.1579),f:Erysipelotrichaceae(0.0668),g:Erysipelotrichaceae_incertae_sedis(0.0143);
OTU1525	d:Bacteria(1.0000),p:Parcubacteria(0.8857),g:Parcubacteria_genera_incertae_sedis(0.0523);
OTU1526	d:Bacteria(1.0000),p:Bacteroidetes(0.9992),c:Bacteroidia(0.8654),o:Bacteroidales(0.5981),f:Bacteroidaceae(0.2263),g:Bacteroides(0.0523);
OTU1528	d:Bacteria(1.0000),p:Firmicutes(0.9907),c:Erysipelotrichia(0.8746),o:Erysipelotrichales(0.6422),f:Erysipelotrichaceae(0.4677),g:Clostridium_XVIII(0.0409);
OTU1529	d:Bacteria(1.0000),p:Firmicutes(0.9989),c:Clostridia(0.9814),o:Clostridiales(0.9672),f:Eubacteriaceae(0.6553),g:Eubacterium(0.4804);
OTU1530	d:Bacteria(1.0000),p:Bacteroidetes(0.9996),c:Bacteroidia(0.9931),o:Bacteroidales(0.9862),f:Rikenellaceae(0.9847),g:Alistipes(0.9829);
OTU1531	d:Bacteria(1.0000),p:Actinobacteria(0.9991),c:Actinobacteria(0.9964),o:Actinomycetales(0.9715),f:Micrococcaceae(0.5430),g:Nesterenkonia(0.3238);
OTU1534	d:Bacteria(1.0000),p:Firmicutes(0.9946),c:Clostridia(0.9207),o:Clostridiales(0.8057),f:Ruminococcaceae(0.3470),g:Ethanoligenens(0.0523);
OTU1535	d:Bacteria(1.0000),p:Bacteroidetes(0.8620),c:Sphingobacteriia(0.0888),o:Sphingobacteriales(0.0400),f:Sphingobacteriaceae(0.0140),g:Parapedobacter(0.0060);
OTU1536	d:Bacteria(1.0000),p:Firmicutes(0.9990),c:Clostridia(0.9391),o:Clostridiales(0.8477),f:Lachnospiraceae(0.5055),g:Lactonifactor(0.2716);
OTU1537	d:Bacteria(1.0000),p:Firmicutes(1.0000),c:Bacilli(1.0000),o:Lactobacillales(1.0000),f:Lactobacillaceae(0.9968),g:Lactobacillus(0.9968);
OTU1539	d:Bacteria(1.0000),p:Firmicutes(0.9992),c:Clostridia(0.9559),o:Clostridiales(0.9037),f:Ruminococcaceae(0.8425),g:Clostridium_IV(0.1672);
OTU1541	d:Bacteria(1.0000),p:Firmicutes(0.3677),c:Bacilli(0.1500),o:Bacillales(0.0673),f:Staphylococcaceae(0.0218),g:Staphylococcus(0.0077);
OTU1542	d:Bacteria(1.0000),p:Bacteroidetes(0.9930),c:Bacteroidia(0.8654),o:Bacteroidales(0.5981),f:Bacteroidaceae(0.1861),g:Bacteroides(0.0409);
OTU1543	d:Bacteria(1.0000),p:Proteobacteria(0.9984),c:Gammaproteobacteria(0.9935),o:Orbales(0.9778),f:Orbaceae(0.9604),g:Orbus(0.6782);
OTU1544	d:Bacteria(1.0000),p:Proteobacteria(0.8620),c:Deltaproteobacteria(0.5219),o:Myxococcales(0.1942),f:Polyangiaceae(0.0668),g:Chondromyces(0.0119);
OTU1545	d:Bacteria(1.0000),p:Firmicutes(0.9994),c:Clostridia(0.9981),o:Clostridiales(0.9981),f:Ruminococcaceae(0.9837),g:Faecalibacterium(0.6782);
OTU1546	d:Bacteria(1.0000),p:Firmicutes(0.9989),c:Clostridia(0.9595),o:Clostridiales(0.9177),f:Lachnospiraceae(0.6553),g:Clostridium_XlVa(0.4282);
OTU1547	d:Bacteria(1.0000),p:Bacteroidetes(0.9992),c:Bacteroidia(0.9207),o:Bacteroidales(0.8197),f:Porphyromonadaceae(0.6553),g:Coprobacter(0.0865);
OTU1548	d:Bacteria(1.0000),p:Firmicutes(0.9993),c:Negativicutes(0.9559),o:Selenomonadales(0.9037),f:Acidaminococcaceae(0.8778),g:Acidaminococcus(0.5751);
OTU1550	d:Bacteria(1.0000),p:Proteobacteria(0.7674),c:Deltaproteobacteria(0.3967),o:Syntrophobacterales(0.0673),f:Syntrophaceae(0.0218),g:Desulfomonile(0.0077);
OTU1551	d:Bacteria(1.0000),p:Firmicutes(0.8620),c:Clostridia(0.6471),o:Clostridiales(0.3031),f:Ruminococcaceae(0.0883),g:Intestinimonas(0.0167);
OTU1552	d:Bacteria(1.0000),p:Bacteroidetes(0.9999),c:Bacteroidia(0.9960),o:Bacteroidales(0.9960),f:Porphyromonadaceae(0.9939),g:Parabacteroides(0.9850);
OTU1553	d:Bacteria(1.0000),p:Proteobacteria(0.9999),c:Alphaproteobacteria(0.9995),o:Rhizobiales(0.9820),f:Rhizobiaceae(0.9191),g:Shinella(0.7470);
OTU1554	d:Bacteria(1.0000),p:Proteobacteria(0.5785),c:Alphaproteobacteria(0.0345),o:Rickettsiales(0.0136),f:Anaplasmataceae(0.0061),g:Ehrlichia(0.0043);
OTU1555	d:Bacteria(1.0000),p:Firmicutes(0.9987),c:Clostridia(0.9886),o:Clostridiales(0.9757),f:Clostridiaceae_1(0.8861),g:Clostridium_sensu_stricto(0.5327);
OTU1556	d:Bacteria(1.0000),p:Proteobacteria(0.9999),c:Alphaproteobacteria(0.9985),o:Caulobacterales(0.9841),f:Caulobacteraceae(0.9837),g:Brevundimonas(0.9189);
OTU1557	d:Bacteria(1.0000),p:Parcubacteria(0.9984),g:Parcubacteria_genera_incertae_sedis(0.9893);
OTU1558	d:Bacteria(1.0000),p:Bacteroidetes(0.9986),c:Flavobacteriia(0.9704),o:Flavobacteriales(0.9597),f:Flavobacteriaceae(0.9109),g:Chryseobacterium(0.2716);
OTU1559	d:Bacteria(1.0000),p:Firmicutes(0.9987),c:Clostridia(0.9704),o:Clostridiales(0.9597),f:Lachnospiraceae(0.6928),g:Clostridium_XlVa(0.3760);
OTU1560	d:Bacteria(1.0000),p:Actinobacteria(0.9329),c:Actinobacteria(0.8348),o:Acidimicrobiales(0.3775),f:Acidimicrobiaceae(0.2263),g:Ilumatobacter(0.0523);
OTU1561	d:Bacteria(1.0000),p:Firmicutes(0.9990),c:Clostridia(0.9966),o:Clostridiales(0.9966),f:Eubacteriaceae(0.9914),g:Eubacterium(0.9914);
OTU1563	d:Bacteria(1.0000),p:Firmicutes(0.8857),c:Clostridia(0.7097),o:Clostridiales(0.3775),f:Ruminococcaceae(0.2263),g:Faecalibacterium(0.0295);
OTU1564	d:Bacteria(1.0000),p:Parcubacteria(0.9802),g:Parcubacteria_genera_incertae_sedis(0.1150);
OTU1565	d:Bacteria(1.0000),p:Firmicutes(0.9329),c:Erysipelotrichia(0.8348),o:Erysipelotrichales(0.4658),f:Erysipelotrichaceae(0.3068),g:Holdemania(0.0523);
OTU1566	d:Bacteria(1.0000),p:Actinobacteria(0.9999),c:Actinobacteria(0.9994),o:Actinomycetales(0.9994),f:Corynebacteriaceae(0.9837),g:Corynebacterium(0.9786);
OTU1567	d:Bacteria(1.0000),p:Cyanobacteria/Chloroplast(0.9946),c:Cyanobacteria(0.9207),f:Family_V(0.3068),g:GpV(0.0751);
OTU1568	d:Bacteria(1.0000),p:Bacteroidetes(0.9986),c:Bacteroidia(0.9929),o:Bacteroidales(0.9841),f:Prevotellaceae(0.4677),g:Prevotella(0.2194);
OTU1569	d:Bacteria(1.0000),p:Firmicutes(0.5785),c:Clostridia(0.2725),o:Clostridiales(0.1218),f:Lachnospiraceae(0.0218),g:Lachnospiracea_incertae_sedis(0.0077);
OTU1570	d:Bacteria(1.0000),p:Verrucomicrobia(0.8857),c:Subdivision5(0.7097),g:Subdivision5_genera_incertae_sedis(0.0523);
OTU1571	d:Bacteria(1.0000),p:Bacteroidetes(0.9994),c:Flavobacteriia(0.9922),o:Flavobacteriales(0.9778),f:Flavobacteriaceae(0.9604),g:Chryseobacterium(0.7126);
OTU1572	d:Bacteria(1.0000),p:Bacteroidetes(0.9992),c:Cytophagia(0.3342),o:Cytophagales(0.1579),f:Cytophagaceae(0.0668),g:Cytophaga(0.0143);
OTU1574	d:Bacteria(1.0000),p:Spirochaetes(0.9329),c:Spirochaetia(0.8348),o:Spirochaetales(0.4658),f:Spirochaetaceae(0.3068),g:Treponema(0.0167);
OTU1575	d:Bacteria(1.0000),p:Actinobacteria(1.0000),c:Actinobacteria(0.9996),o:Actinomycetales(0.9968),f:Nocardiaceae(0.9191),g:Gordonia(0.8846);
OTU1576	d:Bacteria(1.0000),p:Firmicutes(0.9999),c:Negativicutes(0.9954),o:Selenomonadales(0.9954),f:Veillonellaceae(0.9908),g:Veillonella(0.9786);
OTU1577	d:Bacteria(1.0000),p:Cyanobacteria/Chloroplast(0.9985),c:Chloroplast(0.9704),f:Chloroplast(0.9109),g:Streptophyta(0.7814);
OTU1579	d:Bacteria(1.0000),p:Bacteroidetes(0.9946),c:Bacteroidia(0.8562),o:Bacteroidales(0.5540),f:Bacteroidaceae(0.2263),g:Bacteroides(0.0523);
OTU1580	d:Bacteria(1.0000),p:Firmicutes(0.8384),c:Clostridia(0.5845),o:Clostridiales(0.3031),f:Clostridiales_Incertae_Sedis_XII(0.1097),g:Acidaminobacter(0.0191);
OTU1581	d:Bacteria(1.0000),p:Firmicutes(0.8620),c:Clostridia(0.5845),o:Clostridiales(0.3031),f:Clostridiaceae_4(0.0454),g:Thermotalea(0.0119);
OTU1582	d:Bacteria(1.0000),p:Firmicutes(0.9922),c:Clostridia(0.8562),o:Clostridiales(0.5540),f:Clostridiaceae_1(0.3470),g:Oxobacter(0.0523);
OTU1583	d:Bacteria(1.0000),p:Bacteroidetes(1.0000),c:Bacteroidia(0.9997),o:Bacteroidales(0.9997),f:Bacteroidaceae(0.9765),g:Bacteroides(0.9765);
OTU1584	d:Bacteria(1.0000),p:Firmicutes(0.8147),c:Clostridia(0.4593),o:Clostridiales(0.2305),f:Gracilibacteraceae(0.0668),g:Gracilibacter(0.0143);
OTU1585	d:Bacteria(1.0000),p:Bacteroidetes(0.9991),c:Bacteroidia(0.9559),o:Bacteroidales(0.9037),f:Prevotellaceae(0.6179),g:Alloprevotella(0.4282);
OTU1586	d:Bacteria(1.0000),p:Firmicutes(0.9978),c:Clostridia(0.9023),o:Clostridiales(0.7746),f:Lachnospiraceae(0.3872),g:Pseudobutyrivibrio(0.0637);
OTU1587	d:Bacteria(1.0000),p:Firmicutes(0.9938),c:Clostridia(0.8838),o:Clostridiales(0.6864),f:Lachnospiraceae(0.3068),g:Blautia(0.0295);
OTU1588	d:Bacteria(1.0000),p:Firmicutes(0.9988),c:Clostridia(0.9886),o:Clostridiales(0.9736),f:Ruminococcaceae(0.9191),g:Ruminococcus(0.7470);
OTU1589	d:Bacteria(1.0000),p:Firmicutes(0.9930),c:Clostridia(0.8746),o:Clostridiales(0.6422),f:Ruminococcaceae(0.3470),g:Ethanoligenens(0.0409);
OTU1590	d:Bacteria(1.0000),p:Firmicutes(0.9989),c:Clostridia(0.9391),o:Clostridiales(0.8477),f:Lachnospiraceae(0.5430),g:Clostridium_XlVa(0.3238);
OTU1591	d:Bacteria(1.0000),p:Firmicutes(0.9993),c:Clostridia(0.9486),o:Clostridiales(0.8757),f:Ruminococcaceae(0.6179),g:Sporobacter(0.1150);
OTU1593	d:Bacteria(1.0000),p:Firmicutes(0.9954),c:Clostridia(0.9299),o:Clostridiales(0.8337),f:Eubacteriaceae(0.6928),g:Eubacterium(0.1672);
OTU1594	d:Bacteria(0.9753),p:Elusimicrobia(0.1651),c:Endomicrobia(0.0315),g:Candidatus_Endomicrobium(0.0034);
OTU1595	d:Bacteria(1.0000),p:Actinobacteria(1.0000),c:Actinobacteria(1.0000),o:Actinomycetales(0.9966),f:Microbacteriaceae(0.9878),g:Schumannella(0.9743);
OTU1596	d:Bacteria(1.0000),p:Fibrobacteres(0.9988),c:Fibrobacteria(0.9972),o:Fibrobacterales(0.9972),f:Fibrobacteraceae(0.9972),g:Fibrobacter(0.9972);
OTU1597	d:Bacteria(1.0000),p:Spirochaetes(0.8147),c:Spirochaetia(0.5219),o:Spirochaetales(0.2668),f:Spirochaetaceae(0.1311),g:Treponema(0.0143);
OTU1598	d:Bacteria(1.0000),p:Actinobacteria(1.0000),c:Actinobacteria(1.0000),o:Actinomycetales(1.0000),f:Dermacoccaceae(0.9701),g:Dermacoccus(0.9701);
OTU1599	d:Bacteria(1.0000),p:Firmicutes(0.9986),c:Bacilli(0.9929),o:Lactobacillales(0.9736),f:Carnobacteriaceae(0.9274),g:Atopostipes(0.8158);
OTU1600	d:Bacteria(1.0000),p:Actinobacteria(0.8620),c:Actinobacteria(0.6471),o:Actinomycetales(0.1942),f:Pseudonocardiaceae(0.0454),g:Kutzneria(0.0119);
OTU1601	d:Bacteria(1.0000),p:Bacteroidetes(0.9922),c:Bacteroidia(0.8348),o:Bacteroidales(0.4658),f:Porphyromonadaceae(0.3068),g:Barnesiella(0.0215);
OTU1603	d:Bacteria(1.0000),p:Bacteroidetes(0.9329),c:Bacteroidia(0.8348),o:Bacteroidales(0.4658),f:Prevotellaceae(0.1097),g:Alloprevotella(0.0143);
OTU1605	d:Bacteria(1.0000),p:Bacteroidetes(0.8857),c:Sphingobacteriia(0.2113),o:Sphingobacteriales(0.0945),f:Chitinophagaceae(0.0296),g:Parasegetibacter(0.0077);
OTU1606	d:Bacteria(1.0000),p:Bacteroidetes(0.9993),c:Bacteroidia(0.9922),o:Bacteroidales(0.9778),f:Porphyromonadaceae(0.9439),g:Tannerella(0.6095);
OTU1607	d:Bacteria(1.0000),p:Tenericutes(0.2622),c:Mollicutes(0.0888),o:Anaeroplasmatales(0.0400),f:Anaeroplasmataceae(0.0140),g:Asteroleplasma(0.0060);
OTU1608	d:Bacteria(1.0000),p:Firmicutes(0.9914),c:Clostridia(0.8838),o:Clostridiales(0.6422),f:Ruminococcaceae(0.2263),g:Oscillibacter(0.0409);
OTU1609	d:Bacteria(1.0000),p:Firmicutes(0.9992),c:Bacilli(0.9595),o:Lactobacillales(0.8617),f:Streptococcaceae(0.6928),g:Lactococcus(0.2716);
OTU1610	d:Bacteria(1.0000),p:Firmicutes(0.9990),c:Erysipelotrichia(0.9974),o:Erysipelotrichales(0.9974),f:Erysipelotrichaceae(0.9974),g:Erysipelotrichaceae_incertae_sedis(0.9974);
OTU1613	d:Bacteria(1.0000),p:Firmicutes(0.9991),c:Clostridia(0.9207),o:Clostridiales(0.8197),f:Clostridiaceae_1(0.4677),g:Anaerosporobacter(0.2194);
OTU1614	d:Bacteria(1.0000),p:Firmicutes(0.9991),c:Clostridia(0.9814),o:Clostridiales(0.9715),f:Lachnospiraceae(0.7676),g:Ruminococcus2(0.3760);
OTU1615	d:Bacteria(1.0000),p:Firmicutes(0.8147),c:Clostridia(0.4593),o:Clostridiales(0.2305),f:Lachnospiraceae(0.0218),g:Lachnospiracea_incertae_sedis(0.0077);
OTU1616	d:Bacteria(1.0000),p:Firmicutes(1.0000),c:Clostridia(0.9968),o:Clostridiales(0.9968),f:Eubacteriaceae(0.9847),g:Eubacterium(0.9829);
OTU1617	d:Bacteria(1.0000),p:Actinobacteria(0.9999),c:Actinobacteria(0.9994),o:Actinomycetales(0.9994),f:Corynebacteriaceae(0.9765),g:Corynebacterium(0.9765);
OTU1619	d:Bacteria(1.0000),p:Bacteroidetes(0.9907),c:Bacteroidia(0.5219),o:Bacteroidales(0.2668),f:Porphyromonadaceae(0.1311),g:Barnesiella(0.0167);
OTU1620	d:Bacteria(1.0000),p:Bacteroidetes(0.9993),c:Flavobacteriia(0.9924),o:Flavobacteriales(0.9799),f:Cryomorphaceae(0.9687),g:Fluviicola(0.7814);
OTU1621	d:Bacteria(1.0000),p:Firmicutes(0.9999),c:Clostridia(0.9962),o:Clostridiales(0.9962),f:Clostridiaceae_1(0.9770),g:Sarcina(0.9189);
OTU1623	d:Bacteria(1.0000),p:Bacteroidetes(0.9988),c:Bacteroidia(0.9391),o:Bacteroidales(0.8477),f:Prevotellaceae(0.3470),g:Prevotella(0.0865);
OTU1624	d:Bacteria(1.0000),p:Firmicutes(0.8620),c:Erysipelotrichia(0.5845),o:Erysipelotrichales(0.3031),f:Erysipelotrichaceae(0.1525),g:Erysipelotrichaceae_incertae_sedis(0.0295);
OTU1625	d:Bacteria(1.0000),p:Firmicutes(0.9987),c:Clostridia(0.9954),o:Clostridiales(0.9954),f:Ruminococcaceae(0.9191),g:Ruminococcus(0.8846);
OTU1626	d:Bacteria(1.0000),p:Proteobacteria(0.7911),c:Alphaproteobacteria(0.2725),o:Kiloniellales(0.0673),f:Kiloniellaceae(0.0218),g:Kiloniella(0.0077);
OTU1627	d:Bacteria(1.0000),p:Bacteroidetes(0.9970),c:Sphingobacteriia(0.8838),o:Sphingobacteriales(0.6864),f:Chitinophagaceae(0.4275),g:Parasegetibacter(0.0409);
OTU1628	d:Bacteria(1.0000),p:Proteobacteria(0.9986),c:Gammaproteobacteria(0.9926),o:Aeromonadales(0.9736),f:Succinivibrionaceae(0.9439),g:Succinivibrio(0.8502);
OTU1630	d:Bacteria(1.0000),p:Firmicutes(0.9998),c:Bacilli(0.9978),o:Lactobacillales(0.9841),f:Streptococcaceae(0.9533),g:Streptococcus(0.9533);
OTU1631	d:Bacteria(1.0000),p:Spirochaetes(0.9899),c:Spirochaetia(0.8654),o:Spirochaetales(0.5981),f:Spirochaetaceae(0.4275),g:Treponema(0.0637);
OTU1632	d:Bacteria(1.0000),p:Parcubacteria(0.8384),g:Parcubacteria_genera_incertae_sedis(0.0295);
OTU1633	d:Bacteria(1.0000),p:Firmicutes(0.8147),c:Negativicutes(0.3342),o:Selenomonadales(0.1579),f:Veillonellaceae(0.0668),g:Dendrosporobacter(0.0143);
OTU1635	d:Bacteria(1.0000),p:Firmicutes(0.9988),c:Clostridia(0.9922),o:Clostridiales(0.9778),f:Ruminococcaceae(0.9274),g:Clostridium_IV(0.6438);
OTU1637	d:Bacteria(1.0000),p:Firmicutes(0.9986),c:Clostridia(0.9391),o:Clostridiales(0.8477),f:Eubacteriaceae(0.2665),g:Eubacterium(0.0637);
OTU1638	d:Bacteria(1.0000),p:Bacteroidetes(0.9994),c:Sphingobacteriia(0.9929),o:Sphingobacteriales(0.9841),f:Chitinophagaceae(0.9770),g:Sediminibacterium(0.6438);
OTU1639	d:Bacteria(1.0000),p:Firmicutes(0.9930),c:Clostridia(0.8654),o:Clostridiales(0.5981),f:Eubacteriaceae(0.2263),g:Eubacterium(0.0523);
OTU1640	d:Bacteria(1.0000),p:Firmicutes(0.9993),c:Clostridia(0.9449),o:Clostridiales(0.8617),f:Ruminococcaceae(0.5804),g:Sporobacter(0.1150);
OTU1642	d:Bacteria(1.0000),p:Firmicutes(0.3677),c:Clostridia(0.1500),o:Clostridiales(0.0673),f:Ruminococcaceae(0.0061),g:Clostridium_IV(0.0043);
OTU1645	d:Bacteria(1.0000),p:Bacteroidetes(0.8147),c:Bacteroidia(0.1500),o:Bacteroidales(0.0673),f:Marinilabiliaceae(0.0140),g:Alkalitalea(0.0043);
OTU1647	d:Bacteria(1.0000),p:Tenericutes(0.8620),c:Mollicutes(0.6471),o:Acholeplasmatales(0.3031),f:Acholeplasmataceae(0.1525),g:Acholeplasma(0.0295);
OTU1648	d:Bacteria(1.0000),p:Firmicutes(0.9938),c:Clostridia(0.8838),o:Clostridiales(0.6864),f:Ruminococcaceae(0.2665),g:Clostridium_III(0.0637);
OTU1650	d:Archaea(1.0000),p:Euryarchaeota(0.9998),c:Methanobacteria(0.9990),o:Methanobacteriales(0.9990),f:Methanobacteriaceae(0.9988),g:Methanobrevibacter(0.9829);
OTU1651	d:Bacteria(1.0000),p:Proteobacteria(0.9997),c:Betaproteobacteria(0.9926),o:Burkholderiales(0.9597),f:Alcaligenaceae(0.7676),g:Pusillimonas(0.5751);
OTU1653	d:Bacteria(1.0000),p:Firmicutes(0.9930),c:Clostridia(0.9023),o:Clostridiales(0.7746),f:Gracilibacteraceae(0.2665),g:Lutispora(0.0637);
OTU1654	d:Bacteria(1.0000),p:Firmicutes(0.9907),c:Clostridia(0.8746),o:Clostridiales(0.6422),f:Gracilibacteraceae(0.3470),g:Gracilibacter(0.0865);
OTU1655	d:Bacteria(1.0000),p:Firmicutes(0.9999),c:Negativicutes(0.9937),o:Selenomonadales(0.9926),f:Veillonellaceae(0.9878),g:Veillonella(0.8846);
OTU1656	d:Bacteria(1.0000),p:Firmicutes(0.9802),c:Clostridia(0.8562),o:Clostridiales(0.5540),f:Lachnospiraceae(0.1097),g:Clostridium_XlVa(0.0191);
OTU1658	d:Bacteria(1.0000),p:Tenericutes(0.8147),c:Mollicutes(0.5219),o:Acholeplasmatales(0.1579),f:Acholeplasmataceae(0.0668),g:Acholeplasma(0.0143);
OTU1659	d:Bacteria(1.0000),p:Proteobacteria(0.9990),c:Gammaproteobacteria(0.9952),o:Enterobacteriales(0.9715),f:Enterobacteriaceae(0.9357),g:Yersinia(0.6782);
OTU1660	d:Bacteria(1.0000),p:Bacteroidetes(0.9998),c:Bacteroidia(0.9988),o:Bacteroidales(0.9988),f:Bacteroidaceae(0.9857),g:Bacteroides(0.9850);
OTU1661	d:Bacteria(1.0000),p:Bacteroidetes(0.9566),c:Bacteroidia(0.5219),o:Bacteroidales(0.2668),f:Porphyromonadaceae(0.1311),g:Barnesiella(0.0143);
OTU1662	d:Bacteria(1.0000),p:Firmicutes(0.9991),c:Clostridia(0.9559),o:Clostridiales(0.9037),f:Ruminococcaceae(0.5055),g:Faecalibacterium(0.2716);
OTU1664	d:Bacteria(1.0000),p:Bacteroidetes(0.9999),c:Bacteroidia(0.9996),o:Bacteroidales(0.9996),f:Bacteroidaceae(0.9967),g:Bacteroides(0.9967);
OTU1665	d:Bacteria(1.0000),p:Firmicutes(0.9992),c:Clostridia(0.9486),o:Clostridiales(0.8757),f:Ruminococcaceae(0.7302),g:Clostridium_IV(0.1672);
OTU1667	d:Bacteria(1.0000),p:Proteobacteria(0.7911),c:Alphaproteobacteria(0.4593),o:Rickettsiales(0.0673),f:Rickettsiaceae(0.0218),g:Rickettsia(0.0077);
OTU1668	d:Bacteria(1.0000),p:Firmicutes(0.9998),c:Bacilli(0.9941),o:Lactobacillales(0.9820),f:Lactobacillaceae(0.9357),g:Lactobacillus(0.8846);
OTU1669	d:Bacteria(1.0000),p:Firmicutes(0.4731),c:Clostridia(0.2113),o:Clostridiales(0.0945),f:Clostridiales_Incertae_Sedis_XII(0.0296),g:Guggenheimella(0.0094);
OTU1670	d:Bacteria(1.0000),p:Actinobacteria(0.9986),c:Actinobacteria(0.9950),o:Actinomycetales(0.9177),f:Beutenbergiaceae(0.3872),g:Serinibacter(0.1150);
OTU1671	d:Bacteria(1.0000),p:Bacteroidetes(0.8620),c:Sphingobacteriia(0.2113),o:Sphingobacteriales(0.0945),f:Sphingobacteriaceae(0.0296),g:Mucilaginibacter(0.0077);
OTU1672	d:Bacteria(1.0000),p:Bacteroidetes(0.9985),c:Bacteroidia(0.9486),o:Bacteroidales(0.8757),f:Prevotellaceae(0.5055),g:Prevotella(0.2716);
OTU1673	d:Bacteria(1.0000),p:Actinobacteria(0.9998),c:Actinobacteria(0.9981),o:Bifidobacteriales(0.9904),f:Bifidobacteriaceae(0.9867),g:Bifidobacterium(0.8846);
OTU1674	d:Bacteria(1.0000),p:Proteobacteria(1.0000),c:Alphaproteobacteria(1.0000),o:Rhodospirillales(0.9973),f:Acetobacteraceae(0.9939),g:Roseomonas(0.9935);
OTU1675	d:Bacteria(1.0000),p:Bacteroidetes(0.9093),c:Sphingobacteriia(0.3342),o:Sphingobacteriales(0.1579),f:Sphingobacteriaceae(0.0668),g:Pedobacter(0.0119);
OTU1676	d:Bacteria(1.0000),p:Firmicutes(0.9802),c:Clostridia(0.7097),o:Clostridiales(0.3775),f:Eubacteriaceae(0.1525),g:Eubacterium(0.0295);
OTU1677	d:Bacteria(1.0000),p:Proteobacteria(0.8620),c:Deltaproteobacteria(0.6471),o:Bdellovibrionales(0.3394),f:Bdellovibrionaceae(0.1861),g:Vampirovibrio(0.0409);
OTU1678	d:Bacteria(1.0000),p:Firmicutes(0.6840),c:Clostridia(0.0888),o:Clostridiales(0.0400),f:Peptostreptococcaceae(0.0061),g:Filifactor(0.0043);
OTU1679	d:Bacteria(1.0000),p:Firmicutes(0.9899),c:Clostridia(0.6471),o:Clostridiales(0.3394),f:Gracilibacteraceae(0.1861),g:Lutispora(0.0409);
OTU1680	d:Bacteria(1.0000),p:Firmicutes(0.9998),c:Clostridia(0.9850),o:Clostridiales(0.9736),f:Lachnospiraceae(0.8943),g:Clostridium_XlVa(0.6782);
OTU1683	d:Bacteria(1.0000),p:Actinobacteria(1.0000),c:Actinobacteria(1.0000),o:Coriobacteriales(1.0000),f:Coriobacteriaceae(1.0000),g:Olsenella(0.9967);
OTU1684	d:Bacteria(1.0000),p:Firmicutes(0.9986),c:Clostridia(0.9922),o:Clostridiales(0.9778),f:Lachnospiraceae(0.8778),g:Blautia(0.6438);
OTU1685	d:Bacteria(1.0000),p:Spirochaetes(0.9930),c:Spirochaetia(0.9023),o:Spirochaetales(0.7746),f:Spirochaetaceae(0.5804),g:Treponema(0.2716);
OTU1687	d:Bacteria(1.0000),p:Tenericutes(0.9907),c:Mollicutes(0.8746),o:Acholeplasmatales(0.4216),f:Acholeplasmataceae(0.2665),g:Acholeplasma(0.0637);
OTU1688	d:Bacteria(1.0000),p:Bacteroidetes(0.9988),c:Bacteroidia(0.9777),o:Bacteroidales(0.9693),f:Bacteroidaceae(0.8778),g:Bacteroides(0.7126);
OTU1690	d:Bacteria(1.0000),p:Firmicutes(0.9994),c:Clostridia(0.9814),o:Clostridiales(0.9715),f:Lachnospiraceae(0.8861),g:Clostridium_XlVa(0.6095);
OTU1691	d:Bacteria(1.0000),p:Proteobacteria(0.9999),c:Gammaproteobacteria(0.9995),o:Pseudomonadales(0.9799),f:Pseudomonadaceae(0.9765),g:Pseudomonas(0.9765);
OTU1692	d:Bacteria(1.0000),p:Firmicutes(0.9093),c:Clostridia(0.7097),o:Clostridiales(0.3775),f:Lachnospiraceae(0.0883),g:Lachnospiracea_incertae_sedis(0.0167);
OTU1694	d:Bacteria(1.0000),p:Firmicutes(0.9998),c:Clostridia(0.9850),o:Clostridiales(0.9736),f:Lachnospiraceae(0.9274),g:Clostridium_XlVa(0.8158);
OTU1695	d:Bacteria(1.0000),p:Firmicutes(0.9990),c:Clostridia(0.9704),o:Clostridiales(0.9597),f:Ruminococcaceae(0.9026),g:Faecalibacterium(0.2194);
OTU1698	d:Bacteria(1.0000),p:Proteobacteria(0.9996),c:Epsilonproteobacteria(0.9974),o:Campylobacterales(0.9862),f:Helicobacteraceae(0.9604),g:Helicobacter(0.7814);
OTU1699	d:Bacteria(1.0000),p:Bacteroidetes(0.9914),c:Bacteroidia(0.8562),o:Bacteroidales(0.5540),f:Prevotellaceae(0.1861),g:Prevotella(0.0215);
OTU1700	d:Bacteria(1.0000),p:Tenericutes(0.7911),c:Mollicutes(0.4593),o:Anaeroplasmatales(0.2305),f:Anaeroplasmataceae(0.1097),g:Asteroleplasma(0.0191);
OTU1703	d:Bacteria(1.0000),p:Bacteroidetes(0.9993),c:Bacteroidia(0.8562),o:Bacteroidales(0.5540),f:Prevotellaceae(0.0668),g:Paraprevotella(0.0143);
OTU1704	d:Bacteria(1.0000),p:Firmicutes(0.2622),c:Erysipelotrichia(0.0888),o:Erysipelotrichales(0.0400),f:Erysipelotrichaceae(0.0140),g:Holdemania(0.0060);
OTU1705	d:Bacteria(1.0000),p:Firmicutes(0.9899),c:Clostridia(0.8348),o:Clostridiales(0.4658),f:Peptococcaceae_2(0.1861),g:Desulfotomaculum(0.0409);
OTU1706	d:Bacteria(1.0000),p:Firmicutes(0.9993),c:Clostridia(0.9391),o:Clostridiales(0.8477),f:Ruminococcaceae(0.6179),g:Clostridium_III(0.2716);
OTU1707	d:Bacteria(1.0000),p:Proteobacteria(0.9954),c:Gammaproteobacteria(0.9115),o:Chromatiales(0.5540),f:Chromatiaceae(0.3470),g:Thiolamprovum(0.0751);
OTU1709	d:Bacteria(1.0000),p:Firmicutes(0.9907),c:Clostridia(0.8746),o:Clostridiales(0.6422),f:Ruminococcaceae(0.3470),g:Intestinimonas(0.0295);
OTU1711	d:Bacteria(1.0000),p:Firmicutes(0.6840),c:Clostridia(0.3342),o:Clostridiales(0.1218),f:Ruminococcaceae(0.0296),g:Intestinimonas(0.0077);
OTU1712	d:Bacteria(1.0000),p:Firmicutes(0.6840),c:Clostridia(0.3342),o:Clostridiales(0.1579),f:Ruminococcaceae(0.0668),g:Ruminococcus(0.0094);
OTU1713	d:Bacteria(1.0000),p:Firmicutes(0.9802),c:Clostridia(0.8562),o:Clostridiales(0.5540),f:Clostridiaceae_2(0.2263),g:Alkaliphilus(0.0523);
OTU1714	d:Bacteria(1.0000),p:Bacteroidetes(0.9994),c:Bacteroidia(0.9981),o:Bacteroidales(0.9981),f:Bacteroidaceae(0.8778),g:Bacteroides(0.7126);
OTU1716	d:Bacteria(1.0000),p:Proteobacteria(1.0000),c:Alphaproteobacteria(1.0000),o:Rhodobacterales(0.9820),f:Rhodobacteraceae(0.9770),g:Paracoccus(0.9701);
OTU1717	d:Bacteria(1.0000),p:Firmicutes(0.9930),c:Clostridia(0.9023),o:Clostridiales(0.7305),f:Ruminococcaceae(0.3470),g:Sporobacter(0.0523);
OTU1720	d:Bacteria(1.0000),p:Firmicutes(0.9992),c:Clostridia(0.9595),o:Clostridiales(0.9177),f:Ruminococcaceae(0.8051),g:Clostridium_IV(0.4804);
OTU1721	d:Bacteria(1.0000),p:Firmicutes(0.9989),c:Clostridia(0.9850),o:Clostridiales(0.9736),f:Ruminococcaceae(0.9357),g:Anaerofilum(0.3760);
OTU1722	d:Bacteria(1.0000),p:Proteobacteria(0.1875),c:Deltaproteobacteria(0.0345),o:Bdellovibrionales(0.0136),f:Bdellovibrionaceae(0.0061),g:Vampirovibrio(0.0043);
OTU1723	d:Bacteria(1.0000),p:Firmicutes(0.9989),c:Clostridia(0.9559),o:Clostridiales(0.9037),f:Lachnospiraceae(0.6553),g:Clostridium_XlVa(0.3238);
OTU1724	d:Bacteria(1.0000),p:Firmicutes(0.9998),c:Clostridia(0.9989),o:Clostridiales(0.9989),f:Clostridiaceae_1(0.8778),g:Clostridium_sensu_stricto(0.7126);
OTU1727	d:Bacteria(1.0000),p:Acidobacteria(0.9985),c:Acidobacteria_Gp4(0.9631),g:Gp4(0.2194);
OTU1728	d:Bacteria(1.0000),p:Firmicutes(0.9984),c:Clostridia(0.9929),o:Clostridiales(0.9841),f:Ruminococcaceae(0.9770),g:Clostridium_IV(0.7126);
OTU1730	d:Bacteria(1.0000),p:Tenericutes(0.3677),c:Mollicutes(0.1500),o:Anaeroplasmatales(0.0673),f:Anaeroplasmataceae(0.0218),g:Asteroleplasma(0.0077);
OTU1731	d:Bacteria(1.0000),p:Firmicutes(0.9970),c:Clostridia(0.9449),o:Clostridiales(0.8617),f:Ruminococcaceae(0.6179),g:Clostridium_IV(0.2194);
OTU1732	d:Bacteria(1.0000),p:Bacteroidetes(0.9988),c:Bacteroidia(0.9741),o:Bacteroidales(0.9672),f:Rikenellaceae(0.9191),g:Alistipes(0.8502);
OTU1733	d:Bacteria(1.0000),p:Bacteroidetes(0.9802),c:Bacteroidia(0.7723),o:Bacteroidales(0.4216),f:Prevotellaceae(0.0668),g:Prevotella(0.0143);
OTU1734	d:Bacteria(1.0000),p:Bacteroidetes(0.9986),c:Bacteroidia(0.9931),o:Bacteroidales(0.9862),f:Porphyromonadaceae(0.9837),g:Parabacteroides(0.9807);
OTU1736	d:Bacteria(1.0000),p:Firmicutes(0.9930),c:Clostridia(0.9023),o:Clostridiales(0.7746),f:Clostridiales_Incertae_Sedis_XI(0.3872),g:Parvimonas(0.0751);
OTU1737	d:Bacteria(1.0000),p:Firmicutes(0.7674),c:Clostridia(0.3967),o:Clostridiales(0.1942),f:Ruminococcaceae(0.0883),g:Saccharofermentans(0.0077);
OTU1738	d:Bacteria(1.0000),p:Firmicutes(0.9914),c:Clostridia(0.8654),o:Clostridiales(0.5981),f:Eubacteriaceae(0.1525),g:Eubacterium(0.0295);
OTU1742	d:Bacteria(1.0000),p:Proteobacteria(0.9989),c:Gammaproteobacteria(0.9486),o:Thiotrichales(0.8757),f:Thiotrichales_incertae_sedis(0.8051),g:Caedibacter(0.6438);
OTU1744	d:Bacteria(1.0000),p:Bacteroidetes(0.9999),c:Bacteroidia(0.9954),o:Bacteroidales(0.9954),f:Porphyromonadaceae(0.9908),g:Parabacteroides(0.9850);
OTU1745	d:Bacteria(1.0000),p:Verrucomicrobia(0.9994),c:Verrucomicrobiae(0.9931),o:Verrucomicrobiales(0.9862),f:Verrucomicrobiaceae(0.9847),g:Brevifollis(0.4282);
OTU1748	d:Bacteria(1.0000),p:Firmicutes(0.9962),c:Clostridia(0.9115),o:Clostridiales(0.8057),f:Ruminococcaceae(0.3068),g:Acetanaerobacterium(0.0409);
OTU1749	d:Bacteria(1.0000),p:Firmicutes(0.9998),c:Bacilli(0.9989),o:Lactobacillales(0.9989),f:Streptococcaceae(0.9867),g:Streptococcus(0.9829);
OTU1750	d:Bacteria(1.0000),p:Firmicutes(0.7911),c:Clostridia(0.2725),o:Clostridiales(0.1218),f:Lachnospiraceae(0.0218),g:Lachnospiracea_incertae_sedis(0.0077);
OTU1751	d:Bacteria(1.0000),p:Bacteroidetes(0.8620),c:Bacteroidia(0.1500),o:Bacteroidales(0.0673),f:Porphyromonadaceae(0.0218),g:Barnesiella(0.0077);
OTU1752	d:Bacteria(1.0000),p:Firmicutes(0.9093),c:Clostridia(0.7723),o:Clostridiales(0.4216),f:Ruminococcaceae(0.1097),g:Intestinimonas(0.0191);
OTU1753	d:Bacteria(1.0000),p:Chlorobi(0.9991),c:Chlorobia(0.9975),o:Chlorobiales(0.9975),f:Chlorobiaceae(0.9975),g:Chlorobium(0.9189);
OTU1754	d:Bacteria(1.0000),p:Actinobacteria(0.9992),c:Actinobacteria(0.9631),o:Actinomycetales(0.8617),f:Pseudonocardiaceae(0.3470),g:Amycolatopsis(0.0865);
OTU1755	d:Bacteria(1.0000),p:Actinobacteria(0.9999),c:Actinobacteria(0.9985),o:Actinomycetales(0.9954),f:Pseudonocardiaceae(0.9274),g:Pseudonocardia(0.7470);
OTU1756	d:Bacteria(1.0000),p:Synergistetes(0.9930),c:Synergistia(0.9023),o:Synergistales(0.7746),f:Synergistaceae(0.5804),g:Pyramidobacter(0.2716);
OTU1757	d:Bacteria(0.9753),p:Firmicutes(0.1875),c:Clostridia(0.0345),o:Clostridiales(0.0136),f:Clostridiales_Incertae_Sedis_XII(0.0037),g:Guggenheimella(0.0031);
OTU1758	d:Bacteria(1.0000),p:Firmicutes(0.9994),c:Clostridia(0.9922),o:Clostridiales(0.9778),f:Lachnospiraceae(0.8425),g:Blautia(0.4804);
OTU1759	d:Bacteria(1.0000),p:Actinobacteria(0.9093),c:Actinobacteria(0.5845),o:Coriobacteriales(0.3031),f:Coriobacteriaceae(0.1525),g:Collinsella(0.0143);
OTU1760	d:Bacteria(1.0000),p:Cyanobacteria/Chloroplast(1.0000),c:Chloroplast(0.9997),f:Chloroplast(0.9997),g:Streptophyta(0.9971);
OTU1761	d:Bacteria(1.0000),p:Armatimonadetes(0.1651),c:Armatimonadia(0.0315),o:Armatimonadales(0.0123),f:Armatimonadaceae(0.0042),g:Armatimonas/Armatimonadetes_gp1(0.0034);
OTU1762	d:Bacteria(1.0000),p:Bacteroidetes(0.8620),c:Bacteroidia(0.1500),o:Bacteroidales(0.0673),f:Porphyromonadaceae(0.0218),g:Paludibacter(0.0077);
OTU1763	d:Bacteria(1.0000),p:Firmicutes(0.8857),c:Clostridia(0.5845),o:Clostridiales(0.3031),f:Ruminococcaceae(0.1311),g:Intestinimonas(0.0167);
OTU1764	d:Bacteria(1.0000),p:Firmicutes(0.8384),c:Clostridia(0.5845),o:Clostridiales(0.3031),f:Ruminococcaceae(0.0668),g:Ruminococcus(0.0143);
OTU1765	d:Bacteria(1.0000),p:Bacteroidetes(0.9989),c:Cytophagia(0.9704),o:Cytophagales(0.9597),f:Cytophagaceae(0.8943),g:Hymenobacter(0.6095);
OTU1767	d:Bacteria(1.0000),p:Firmicutes(0.9999),c:Bacilli(0.9958),o:Lactobacillales(0.9958),f:Streptococcaceae(0.9878),g:Streptococcus(0.9871);
OTU1768	d:Bacteria(1.0000),p:Firmicutes(0.7674),c:Clostridia(0.0888),o:Clostridiales(0.0400),f:Clostridiaceae_1(0.0140),g:Clostridium_sensu_stricto(0.0060);
OTU1769	d:Bacteria(1.0000),p:Firmicutes(0.4731),c:Clostridia(0.1500),o:Clostridiales(0.0673),f:Lachnospiraceae(0.0061),g:Clostridium_XlVa(0.0043);
OTU1770	d:Bacteria(1.0000),p:Fibrobacteres(0.9998),c:Fibrobacteria(0.9988),o:Fibrobacterales(0.9988),f:Fibrobacteraceae(0.9985),g:Fibrobacter(0.9985);
OTU1771	d:Bacteria(1.0000),p:Acidobacteria(1.0000),c:Acidobacteria_Gp6(0.9973),g:Gp6(0.9973);
OTU1772	d:Bacteria(1.0000),p:SR1(0.9962),g:SR1_genera_incertae_sedis(0.5751);
OTU1773	d:Bacteria(1.0000),p:Proteobacteria(1.0000),c:Alphaproteobacteria(1.0000),o:Rhizobiales(0.9962),f:Methylobacteriaceae(0.9893),g:Methylobacterium(0.9893);
OTU1775	d:Bacteria(1.0000),p:Firmicutes(0.7911),c:Clostridia(0.2113),o:Clostridiales(0.0945),f:Clostridiaceae_2(0.0140),g:Alkaliphilus(0.0060);
OTU1776	d:Bacteria(1.0000),p:Firmicutes(0.9986),c:Clostridia(0.9391),o:Clostridiales(0.8477),f:Lachnospiraceae(0.2665),g:Clostridium_XlVa(0.0523);
OTU1777	d:Bacteria(1.0000),p:Firmicutes(0.9989),c:Clostridia(0.9595),o:Clostridiales(0.9177),f:Lachnospiraceae(0.5055),g:Lactonifactor(0.2716);
OTU1778	d:Bacteria(1.0000),p:Proteobacteria(0.9998),c:Betaproteobacteria(0.9933),o:Neisseriales(0.9672),f:Neisseriaceae(0.9191),g:Neisseria(0.5327);
OTU1779	d:Bacteria(1.0000),p:Proteobacteria(0.9984),c:Betaproteobacteria(0.9023),o:Burkholderiales(0.4658),f:Oxalobacteraceae(0.3068),g:Collimonas(0.0637);
OTU1782	d:Bacteria(1.0000),p:Proteobacteria(0.9984),c:Gammaproteobacteria(0.9941),o:Aeromonadales(0.9841),f:Succinivibrionaceae(0.9786),g:Ruminobacter(0.9786);
OTU1783	d:Bacteria(1.0000),p:Firmicutes(0.9988),c:Clostridia(0.9522),o:Clostridiales(0.8897),f:Lachnospiraceae(0.5430),g:Clostridium_XlVa(0.3238);
OTU1784	d:Bacteria(1.0000),p:Firmicutes(0.9996),c:Clostridia(0.9931),o:Clostridiales(0.9862),f:Clostridiaceae_1(0.8778),g:Clostridium_sensu_stricto(0.7126);
OTU1786	d:Bacteria(1.0000),p:Bacteroidetes(0.9914),c:Bacteroidia(0.8654),o:Bacteroidales(0.5981),f:Prevotellaceae(0.0883),g:Paraprevotella(0.0167);
OTU1787	d:Bacteria(1.0000),p:Firmicutes(0.9802),c:Clostridia(0.8470),o:Clostridiales(0.5099),f:Ruminococcaceae(0.2263),g:Ruminococcus(0.0409);
OTU1788	d:Bacteria(1.0000),p:Firmicutes(0.9993),c:Clostridia(0.9449),o:Clostridiales(0.8617),f:Clostridiales_Incertae_Sedis_XIII(0.6179),g:Mogibacterium(0.4282);
OTU1791	d:Bacteria(1.0000),p:Bacteroidetes(0.9992),c:Bacteroidia(0.9977),o:Bacteroidales(0.9977),f:Prevotellaceae(0.9743),g:Prevotella(0.9743);
OTU1793	d:Bacteria(1.0000),p:Firmicutes(0.9991),c:Clostridia(0.9668),o:Clostridiales(0.9457),f:Clostridiales_Incertae_Sedis_XI(0.8778),g:Anaerococcus(0.6095);
OTU1794	d:Bacteria(1.0000),p:Firmicutes(0.9907),c:Clostridia(0.8746),o:Clostridiales(0.6422),f:Ruminococcaceae(0.4275),g:Clostridium_IV(0.0523);
OTU1796	d:Bacteria(1.0000),p:Actinobacteria(0.9999),c:Actinobacteria(0.9985),o:Actinomycetales(0.9952),f:Geodermatophilaceae(0.9109),g:Geodermatophilus(0.7126);
OTU1797	d:Bacteria(1.0000),p:Firmicutes(0.8384),c:Clostridia(0.4593),o:Clostridiales(0.1942),f:Ruminococcaceae(0.0668),g:Clostridium_III(0.0143);
OTU1798	d:Bacteria(1.0000),p:Proteobacteria(0.9984),c:Betaproteobacteria(0.8931),o:Neisseriales(0.5099),f:Neisseriaceae(0.3470),g:Aquaspirillum(0.0865);
OTU1799	d:Bacteria(1.0000),p:Bacteroidetes(0.9907),c:Sphingobacteriia(0.4593),o:Sphingobacteriales(0.2305),f:Sphingobacteriaceae(0.1097),g:Mucilaginibacter(0.0167);
OTU1800	d:Bacteria(1.0000),p:Firmicutes(0.6840),c:Clostridia(0.1500),o:Clostridiales(0.0673),f:Clostridiaceae_1(0.0140),g:Oxobacter(0.0060);
OTU1801	d:Bacteria(1.0000),p:Proteobacteria(1.0000),c:Deltaproteobacteria(0.9973),o:Desulfovibrionales(0.9973),f:Desulfovibrionaceae(0.9973),g:Desulfovibrio(0.9972);
OTU1802	d:Bacteria(1.0000),p:Firmicutes(0.9329),c:Clostridia(0.4593),o:Clostridiales(0.2305),f:Lachnospiraceae(0.1097),g:Clostridium_XlVa(0.0167);
OTU1804	d:Bacteria(1.0000),p:Actinobacteria(0.9987),c:Actinobacteria(0.9922),o:Coriobacteriales(0.9778),f:Coriobacteriaceae(0.9604),g:Collinsella(0.7126);
OTU1805	d:Bacteria(1.0000),p:Firmicutes(0.9962),c:Clostridia(0.9299),o:Clostridiales(0.8337),f:Peptococcaceae_1(0.4677),g:Peptococcus(0.2194);
OTU1806	d:Bacteria(1.0000),p:Proteobacteria(0.9999),c:Gammaproteobacteria(0.9950),o:Pseudomonadales(0.9778),f:Pseudomonadaceae(0.9604),g:Pseudomonas(0.9533);
OTU1807	d:Bacteria(1.0000),p:Firmicutes(0.9988),c:Clostridia(0.9486),o:Clostridiales(0.8757),f:Lachnospiraceae(0.6928),g:Dorea(0.3238);
OTU1808	d:Bacteria(1.0000),p:Firmicutes(0.7911),c:Clostridia(0.4593),o:Clostridiales(0.1942),f:Ruminococcaceae(0.0883),g:Intestinimonas(0.0119);
OTU1809	d:Bacteria(1.0000),p:Proteobacteria(0.9999),c:Gammaproteobacteria(0.9946),o:Enterobacteriales(0.9672),f:Enterobacteriaceae(0.9191),g:Raoultella(0.7126);
OTU1810	d:Bacteria(1.0000),p:Firmicutes(0.9986),c:Clostridia(0.9929),o:Clostridiales(0.9841),f:Ruminococcaceae(0.9604),g:Faecalibacterium(0.6438);
OTU1811	d:Bacteria(1.0000),p:Firmicutes(0.9914),c:Clostridia(0.8838),o:Clostridiales(0.6864),f:Ruminococcaceae(0.3470),g:Clostridium_IV(0.0409);
OTU1813	d:Bacteria(1.0000),p:Bacteroidetes(0.9954),c:Bacteroidia(0.8746),o:Bacteroidales(0.6422),f:Porphyromonadaceae(0.3872),g:Barnesiella(0.0523);
OTU1814	d:Bacteria(1.0000),p:Bacteroidetes(0.8857),c:Sphingobacteriia(0.2725),o:Sphingobacteriales(0.1218),f:Sphingobacteriaceae(0.0454),g:Olivibacter(0.0094);
OTU1815	d:Bacteria(1.0000),p:Firmicutes(0.9989),c:Clostridia(0.9595),o:Clostridiales(0.9177),f:Lachnospiraceae(0.6179),g:Clostridium_XlVa(0.3760);
OTU1816	d:Bacteria(1.0000),p:Firmicutes(0.9997),c:Clostridia(0.9929),o:Clostridiales(0.9841),f:Lachnospiraceae(0.8861),g:Blautia(0.6438);
OTU1817	d:Bacteria(1.0000),p:Firmicutes(0.9946),c:Clostridia(0.8654),o:Clostridiales(0.5981),f:Ruminococcaceae(0.3068),g:Intestinimonas(0.0409);
OTU1819	d:Bacteria(1.0000),p:Firmicutes(0.9989),c:Bacilli(0.9777),o:Bacillales(0.9693),f:Bacillales_Incertae_Sedis_XI(0.8943),g:Gemella(0.7814);
OTU1820	d:Bacteria(1.0000),p:Parcubacteria(0.9093),g:Parcubacteria_genera_incertae_sedis(0.0637);
OTU1821	d:Bacteria(1.0000),p:Firmicutes(0.8147),c:Clostridia(0.3967),o:Clostridiales(0.1942),f:Lachnospiraceae(0.0218),g:Clostridium_XlVa(0.0077);
OTU1822	d:Bacteria(1.0000),p:Actinobacteria(0.9922),c:Actinobacteria(0.8931),o:Coriobacteriales(0.7305),f:Coriobacteriaceae(0.5430),g:Gordonibacter(0.0865);
OTU1823	d:Bacteria(1.0000),p:Proteobacteria(0.5785),c:Alphaproteobacteria(0.2725),o:Rhodospirillales(0.0673),f:Rhodospirillaceae(0.0140),g:Azospirillum(0.0043);
OTU1824	d:Bacteria(1.0000),p:Bacteroidetes(0.8620),c:Sphingobacteriia(0.1500),o:Sphingobacteriales(0.0673),f:Sphingobacteriaceae(0.0218),g:Parapedobacter(0.0077);
OTU1825	d:Bacteria(1.0000),p:Bacteroidetes(0.8147),c:Sphingobacteriia(0.0345),o:Sphingobacteriales(0.0136),f:Sphingobacteriaceae(0.0061),g:Parapedobacter(0.0043);
OTU1827	d:Bacteria(1.0000),p:Firmicutes(0.9988),c:Clostridia(0.9777),o:Clostridiales(0.9693),f:Lachnospiraceae(0.6553),g:Blautia(0.4804);
OTU1828	d:Bacteria(1.0000),p:Bacteroidetes(0.9996),c:Flavobacteriia(0.9986),o:Flavobacteriales(0.9986),f:Flavobacteriaceae(0.9982),g:Flavobacterium(0.8158);
OTU1829	d:Bacteria(1.0000),p:Actinobacteria(0.9978),c:Actinobacteria(0.9486),o:Actinomycetales(0.8057),f:Intrasporangiaceae(0.2263),g:Terrabacter(0.0523);
OTU1831	d:Bacteria(1.0000),p:Firmicutes(0.9907),c:Clostridia(0.8654),o:Clostridiales(0.5981),f:Peptococcaceae_I(0.2665),g:Desulfitispora(0.0637);
OTU1832	d:Bacteria(1.0000),p:Firmicutes(0.9995),c:Clostridia(0.9391),o:Clostridiales(0.8477),f:Lachnospiraceae(0.7302),g:Clostridium_XlVa(0.5751);
OTU1833	d:Bacteria(1.0000),p:Actinobacteria(0.9991),c:Actinobacteria(0.9964),o:Actinomycetales(0.9672),f:Microbacteriaceae(0.6928),g:Cryobacterium(0.3238);
OTU1834	d:Bacteria(1.0000),p:Firmicutes(0.9992),c:Clostridia(0.9023),o:Clostridiales(0.7746),f:Lachnospiraceae(0.5055),g:Clostridium_XlVa(0.1150);
OTU1835	d:Bacteria(1.0000),p:Bacteroidetes(0.2622),c:Bacteroidia(0.0888),o:Bacteroidales(0.0400),f:Bacteroidaceae(0.0140),g:Anaerorhabdus(0.0060);
OTU1836	d:Bacteria(1.0000),p:Bacteroidetes(0.8620),c:Sphingobacteriia(0.2113),o:Sphingobacteriales(0.0945),f:Sphingobacteriaceae(0.0296),g:Pedobacter(0.0077);
OTU1837	d:Bacteria(1.0000),p:Firmicutes(0.9995),c:Clostridia(0.9985),o:Clostridiales(0.9985),f:Clostridiales_Incertae_Sedis_XI(0.9981),g:Anaerococcus(0.9829);
OTU1838	d:Bacteria(1.0000),p:Firmicutes(0.9970),c:Clostridia(0.9449),o:Clostridiales(0.8617),f:Clostridiales_Incertae_Sedis_XI(0.6928),g:Gallicola(0.2194);
OTU1839	d:Bacteria(1.0000),p:Firmicutes(0.8384),c:Clostridia(0.4593),o:Clostridiales(0.2305),f:Clostridiaceae_2(0.0668),g:Alkaliphilus(0.0143);
OTU1840	d:Bacteria(1.0000),p:Firmicutes(0.9970),c:Clostridia(0.9391),o:Clostridiales(0.8477),f:Ruminococcaceae(0.4275),g:Ruminococcus(0.0751);
OTU1841	d:Bacteria(1.0000),p:Firmicutes(0.9093),c:Clostridia(0.4593),o:Clostridiales(0.2305),f:Clostridiaceae_1(0.0668),g:Clostridium_sensu_stricto(0.0143);
OTU1842	d:Bacteria(1.0000),p:Bacteroidetes(0.1651),c:Bacteroidia(0.0315),o:Bacteroidales(0.0123),f:Bacteroidaceae(0.0042),g:Anaerorhabdus(0.0034);
OTU1843	d:Bacteria(1.0000),p:Proteobacteria(1.0000),c:Betaproteobacteria(0.9958),o:Burkholderiales(0.9862),f:Alcaligenaceae(0.9847),g:Castellaniella(0.9701);
OTU1844	d:Bacteria(1.0000),p:Firmicutes(0.6840),c:Erysipelotrichia(0.3342),o:Erysipelotrichales(0.1579),f:Erysipelotrichaceae(0.0668),g:Erysipelotrichaceae_incertae_sedis(0.0119);
OTU1845	d:Bacteria(1.0000),p:Proteobacteria(0.9985),c:Gammaproteobacteria(0.9946),o:Legionellales(0.9926),f:Coxiellaceae(0.9893),g:Diplorickettsia(0.9893);
OTU1846	d:Bacteria(1.0000),p:Firmicutes(0.9954),c:Clostridia(0.9023),o:Clostridiales(0.7746),f:Lachnospiraceae(0.3872),g:Ruminococcus2(0.0523);
OTU1847	d:Bacteria(1.0000),p:Firmicutes(0.9985),c:Clostridia(0.9958),o:Clostridiales(0.9958),f:Ruminococcaceae(0.9893),g:Ruminococcus(0.9893);
OTU1848	d:Bacteria(1.0000),p:Firmicutes(0.9914),c:Clostridia(0.8838),o:Clostridiales(0.6864),f:Ruminococcaceae(0.4677),g:Saccharofermentans(0.0865);
OTU1849	d:Bacteria(1.0000),p:Verrucomicrobia(0.8147),c:Opitutae(0.5219),o:Puniceicoccales(0.2668),f:Puniceicoccaceae(0.1311),g:Cerasicoccus(0.0094);
OTU1850	d:Bacteria(1.0000),p:Actinobacteria(0.9985),c:Actinobacteria(0.9595),o:Coriobacteriales(0.9177),f:Coriobacteriaceae(0.8861),g:Adlercreutzia(0.1150);
OTU1851	d:Bacteria(1.0000),p:Lentisphaerae(0.8384),c:Oligosphaeria(0.5845),o:Oligosphaerales(0.3031),f:Oligosphaeraceae(0.1525),g:Oligosphaera(0.0295);
OTU1853	d:Bacteria(1.0000),p:Bacteroidetes(0.9802),c:Sphingobacteriia(0.3967),o:Sphingobacteriales(0.1942),f:Sphingobacteriaceae(0.0883),g:Olivibacter(0.0167);
OTU1856	d:Bacteria(1.0000),p:Proteobacteria(0.9990),c:Deltaproteobacteria(0.9777),o:Desulfobacterales(0.9672),f:Desulfobulbaceae(0.8425),g:Desulfobulbus(0.6782);
OTU1857	d:Bacteria(1.0000),p:Bacteroidetes(0.9930),c:Bacteroidia(0.9023),o:Bacteroidales(0.7746),f:Bacteroidaceae(0.5804),g:Anaerorhabdus(0.3760);
OTU1858	d:Bacteria(1.0000),p:Bacteroidetes(0.9999),c:Flavobacteriia(0.9952),o:Flavobacteriales(0.9952),f:Flavobacteriaceae(0.9898),g:Chryseobacterium(0.8846);
OTU1859	d:Bacteria(1.0000),p:Bacteroidetes(0.9899),c:Bacteroidia(0.5845),o:Bacteroidales(0.3031),f:Porphyromonadaceae(0.1525),g:Barnesiella(0.0167);
OTU1860	d:Bacteria(1.0000),p:Firmicutes(0.6840),c:Erysipelotrichia(0.3342),o:Erysipelotrichales(0.1579),f:Erysipelotrichaceae(0.0668),g:Bulleidia(0.0143);
OTU1863	d:Bacteria(1.0000),p:Firmicutes(0.9899),c:Clostridia(0.8470),o:Clostridiales(0.5099),f:Clostridiaceae_1(0.2263),g:Caloramator(0.0523);
OTU1864	d:Bacteria(1.0000),p:Actinobacteria(0.9970),c:Actinobacteria(0.9449),o:Bifidobacteriales(0.8197),f:Bifidobacteriaceae(0.6553),g:Bifidobacterium(0.4804);
OTU1865	d:Bacteria(1.0000),p:Firmicutes(0.9984),c:Clostridia(0.9935),o:Clostridiales(0.9904),f:Peptostreptococcaceae(0.9109),g:Clostridium_XI(0.8502);
OTU1866	d:Bacteria(1.0000),p:Actinobacteria(0.9988),c:Actinobacteria(0.9922),o:Actinomycetales(0.9736),f:Micrococcaceae(0.6553),g:Rothia(0.4804);
OTU1867	d:Bacteria(1.0000),p:Proteobacteria(0.9987),c:Alphaproteobacteria(0.9950),o:Rhodospirillales(0.9926),f:Acetobacteraceae(0.9837),g:Roseomonas(0.7126);
OTU1868	d:Bacteria(1.0000),p:Firmicutes(0.9995),c:Clostridia(0.9924),o:Clostridiales(0.9799),f:Lachnospiraceae(0.8425),g:Blautia(0.5327);
OTU1869	d:Bacteria(1.0000),p:Proteobacteria(0.9985),c:Gammaproteobacteria(0.9929),o:Enterobacteriales(0.9457),f:Enterobacteriaceae(0.9026),g:Serratia(0.5751);
OTU1872	d:Bacteria(1.0000),p:Proteobacteria(0.9998),c:Epsilonproteobacteria(0.9978),o:Campylobacterales(0.9952),f:Campylobacteraceae(0.9837),g:Campylobacter(0.9807);
OTU1873	d:Bacteria(1.0000),p:Firmicutes(0.9992),c:Clostridia(0.9966),o:Clostridiales(0.9799),f:Ruminococcaceae(0.9522),g:Subdoligranulum(0.3760);
OTU1874	d:Bacteria(1.0000),p:Firmicutes(0.7674),c:Clostridia(0.0315),o:Clostridiales(0.0123),f:Clostridiaceae_1(0.0042),g:Oxobacter(0.0034);
OTU1878	d:Bacteria(1.0000),p:Proteobacteria(0.9990),c:Betaproteobacteria(0.9486),o:Burkholderiales(0.7746),f:Sutterellaceae(0.5430),g:Parasutterella(0.3238);
OTU1879	d:Bacteria(1.0000),p:Bacteroidetes(0.9999),c:Bacteroidia(0.9996),o:Bacteroidales(0.9996),f:Prevotellaceae(0.9973),g:Paraprevotella(0.9973);
OTU1880	d:Bacteria(1.0000),p:Firmicutes(0.9992),c:Clostridia(0.9391),o:Clostridiales(0.8477),f:Lachnospiraceae(0.4677),g:Clostridium_XlVa(0.1672);
OTU1881	d:Bacteria(1.0000),p:Proteobacteria(0.9986),c:Gammaproteobacteria(0.9929),o:Xanthomonadales(0.9757),f:Xanthomonadaceae(0.9522),g:Luteibacter(0.4804);
OTU1882	d:Bacteria(1.0000),p:Parcubacteria(0.9970),g:Parcubacteria_genera_incertae_sedis(0.6095);
OTU1883	d:Bacteria(1.0000),p:Bacteroidetes(0.8857),c:Cytophagia(0.1500),o:Cytophagales(0.0673),f:Cytophagaceae(0.0218),g:Cytophaga(0.0077);
OTU1884	d:Bacteria(1.0000),p:Firmicutes(0.8384),c:Clostridia(0.5845),o:Clostridiales(0.1942),f:Ruminococcaceae(0.0883),g:Intestinimonas(0.0119);
OTU1885	d:Bacteria(1.0000),p:Firmicutes(0.4731),c:Bacilli(0.2113),o:Bacillales(0.0945),f:Staphylococcaceae(0.0296),g:Jeotgalicoccus(0.0077);
OTU1887	d:Bacteria(1.0000),p:Firmicutes(0.9802),c:Clostridia(0.7097),o:Clostridiales(0.3775),f:Ruminococcaceae(0.1861),g:Ruminococcus(0.0215);
OTU1888	d:Bacteria(1.0000),p:Firmicutes(0.9999),c:Bacilli(0.9991),o:Lactobacillales(0.9883),f:Lactobacillaceae(0.9439),g:Lactobacillus(0.8846);
OTU1889	d:Bacteria(1.0000),p:Firmicutes(0.9329),c:Clostridia(0.8348),o:Clostridiales(0.4658),f:Ruminococcaceae(0.1861),g:Clostridium_IV(0.0215);
OTU1891	d:Bacteria(1.0000),p:Bacteroidetes(0.9566),c:Sphingobacteriia(0.2725),o:Sphingobacteriales(0.1218),f:Sphingobacteriaceae(0.0454),g:Solitalea(0.0119);
OTU1892	d:Bacteria(1.0000),p:Firmicutes(1.0000),c:Bacilli(1.0000),o:Lactobacillales(1.0000),f:Leuconostocaceae(0.9972),g:Fructobacillus(0.9743);
OTU1893	d:Bacteria(1.0000),p:Firmicutes(0.9988),c:Bacilli(0.9956),o:Bacillales(0.9862),f:Listeriaceae(0.9743),g:Brochothrix(0.9743);
OTU1894	d:Bacteria(1.0000),p:Proteobacteria(0.9938),c:Betaproteobacteria(0.6471),o:Neisseriales(0.3394),f:Neisseriaceae(0.1861),g:Alysiella(0.0295);
OTU1895	d:Bacteria(1.0000),p:Firmicutes(0.9930),c:Clostridia(0.8348),o:Clostridiales(0.4658),f:Lachnospiraceae(0.2263),g:Anaerostipes(0.0409);
OTU1896	d:Bacteria(1.0000),p:Bacteroidetes(0.9899),c:Sphingobacteriia(0.3342),o:Sphingobacteriales(0.1579),f:Sphingobacteriaceae(0.0668),g:Pedobacter(0.0143);
OTU1898	d:Bacteria(1.0000),p:Proteobacteria(0.2622),c:Deltaproteobacteria(0.0888),o:Desulfobacterales(0.0400),f:Desulfobulbaceae(0.0140),g:Desulfobulbus(0.0060);
OTU1899	d:Bacteria(1.0000),p:Firmicutes(0.9986),c:Clostridia(0.9522),o:Clostridiales(0.8897),f:Lachnospiraceae(0.5055),g:Ruminococcus2(0.2194);
OTU1900	d:Bacteria(1.0000),p:Firmicutes(0.9991),c:Bacilli(0.9391),o:Bacillales(0.8477),f:Paenibacillaceae_1(0.5430),g:Paenibacillus(0.3238);
OTU1901	d:Bacteria(1.0000),p:Firmicutes(0.9962),c:Clostridia(0.8654),o:Clostridiales(0.5981),f:Lachnospiraceae(0.4275),g:Clostridium_XlVa(0.0865);
OTU1902	d:Bacteria(1.0000),p:Firmicutes(0.9992),c:Clostridia(0.9299),o:Clostridiales(0.8337),f:Lachnospiraceae(0.5055),g:Ruminococcus2(0.1150);
OTU1903	d:Bacteria(1.0000),p:Firmicutes(0.9989),c:Clostridia(0.9391),o:Clostridiales(0.8477),f:Lachnospiraceae(0.6553),g:Clostridium_XlVa(0.4282);
OTU1904	d:Bacteria(1.0000),p:Proteobacteria(0.9990),c:Deltaproteobacteria(0.9522),o:Desulfovibrionales(0.8897),f:Desulfovibrionaceae(0.7302),g:Desulfovibrio(0.5751);
OTU1905	d:Bacteria(1.0000),p:Firmicutes(0.9994),c:Bacilli(0.9971),o:Lactobacillales(0.9778),f:Lactobacillaceae(0.9026),g:Lactobacillus(0.8158);
OTU1906	d:Bacteria(1.0000),p:Bacteroidetes(0.9984),c:Bacteroidia(0.9937),o:Bacteroidales(0.9926),f:Prevotellaceae(0.8051),g:Prevotella(0.1672);
OTU1907	d:Bacteria(1.0000),p:Firmicutes(0.9907),c:Clostridia(0.7723),o:Clostridiales(0.4216),f:Lachnospiraceae(0.0883),g:Blautia(0.0143);
OTU1908	d:Bacteria(1.0000),p:Firmicutes(0.8857),c:Clostridia(0.5219),o:Clostridiales(0.2668),f:Peptostreptococcaceae(0.0883),g:Clostridium_XI(0.0143);
OTU1909	d:Bacteria(1.0000),p:Proteobacteria(0.3677),c:Gammaproteobacteria(0.1500),o:Xanthomonadales(0.0673),f:Xanthomonadaceae(0.0218),g:Luteibacter(0.0077);
OTU1911	d:Bacteria(1.0000),p:Firmicutes(0.9922),c:Clostridia(0.8654),o:Clostridiales(0.5981),f:Ruminococcaceae(0.2263),g:Ruminococcus(0.0295);
OTU1912	d:Bacteria(1.0000),p:Bacteroidetes(0.9998),c:Bacteroidia(0.9989),o:Bacteroidales(0.9989),f:Bacteroidaceae(0.9847),g:Bacteroides(0.9829);
OTU1913	d:Bacteria(1.0000),p:Proteobacteria(0.9999),c:Alphaproteobacteria(0.9990),o:Sphingomonadales(0.9862),f:Sphingomonadaceae(0.9191),g:Sphingopyxis(0.7126);
OTU1914	d:Bacteria(1.0000),p:Proteobacteria(0.9802),c:Gammaproteobacteria(0.8562),o:Legionellales(0.2305),f:Legionellaceae(0.1097),g:Legionella(0.0191);
OTU1915	d:Bacteria(1.0000),p:Proteobacteria(1.0000),c:Alphaproteobacteria(0.9956),o:Rhodobacterales(0.9778),f:Rhodobacteraceae(0.9604),g:Amaricoccus(0.9533);
OTU1916	d:Bacteria(1.0000),p:Firmicutes(0.9987),c:Negativicutes(0.9704),o:Selenomonadales(0.9597),f:Veillonellaceae(0.9109),g:Selenomonas(0.4282);
OTU1917	d:Bacteria(1.0000),p:Tenericutes(0.4731),c:Mollicutes(0.2113),o:Acholeplasmatales(0.0945),f:Acholeplasmataceae(0.0296),g:Acholeplasma(0.0094);
OTU1919	d:Bacteria(1.0000),p:Bacteroidetes(0.9093),c:Sphingobacteriia(0.2113),o:Sphingobacteriales(0.0945),f:Sphingobacteriaceae(0.0296),g:Mucilaginibacter(0.0094);
OTU1920	d:Bacteria(1.0000),p:Firmicutes(0.6840),c:Clostridia(0.3342),o:Clostridiales(0.1579),f:Clostridiaceae_3(0.0454),g:Brassicibacter(0.0119);
OTU1921	d:Bacteria(1.0000),p:Firmicutes(0.9962),c:Clostridia(0.9023),o:Clostridiales(0.7746),f:Ruminococcaceae(0.4677),g:Sporobacter(0.0865);
OTU1922	d:Bacteria(1.0000),p:Firmicutes(0.9999),c:Bacilli(0.9952),o:Bacillales(0.9952),f:Paenibacillaceae_1(0.9743),g:Brevibacillus(0.9743);
OTU1923	d:Bacteria(1.0000),p:Cyanobacteria/Chloroplast(0.8857),c:Chloroplast(0.3967),f:Chloroplast(0.0883),g:Streptophyta(0.0167);
OTU1924	d:Bacteria(1.0000),p:Bacteroidetes(0.9999),c:Bacteroidia(0.9996),o:Bacteroidales(0.9996),f:Prevotellaceae(0.9972),g:Prevotella(0.9972);
OTU1925	d:Bacteria(1.0000),p:Firmicutes(0.9985),c:Erysipelotrichia(0.9968),o:Erysipelotrichales(0.9968),f:Erysipelotrichaceae(0.9968),g:Erysipelotrichaceae_incertae_sedis(0.9968);
OTU1926	d:Bacteria(1.0000),p:Bacteroidetes(0.8620),c:Sphingobacteriia(0.2725),o:Sphingobacteriales(0.1218),f:Sphingobacteriaceae(0.0454),g:Mucilaginibacter(0.0119);
OTU1929	d:Bacteria(1.0000),p:Proteobacteria(0.9999),c:Gammaproteobacteria(0.9950),o:Alteromonadales(0.9457),f:Alteromonadaceae(0.9026),g:Alishewanella(0.8158);
OTU1930	d:Bacteria(1.0000),p:Firmicutes(0.9999),c:Bacilli(0.9950),o:Bacillales(0.9904),f:Staphylococcaceae(0.9857),g:Jeotgalicoccus(0.8502);
OTU1933	d:Bacteria(1.0000),p:Actinobacteria(1.0000),c:Actinobacteria(1.0000),o:Actinomycetales(1.0000),f:Nocardiaceae(0.9770),g:Rhodococcus(0.7814);
OTU1934	d:Bacteria(1.0000),p:Fibrobacteres(0.9914),c:Fibrobacteria(0.8838),o:Fibrobacterales(0.6864),f:Fibrobacteraceae(0.5055),g:Fibrobacter(0.2716);
OTU1936	d:Bacteria(1.0000),p:Firmicutes(0.9988),c:Bacilli(0.9952),o:Bacillales(0.9926),f:Bacillales_Incertae_Sedis_XII(0.9722),g:Exiguobacterium(0.9722);
OTU1937	d:Bacteria(1.0000),p:Firmicutes(0.7911),c:Clostridia(0.4593),o:Clostridiales(0.2305),f:Clostridiaceae_1(0.0668),g:Clostridium_sensu_stricto(0.0143);
OTU1938	d:Bacteria(1.0000),p:Proteobacteria(0.2622),c:Deltaproteobacteria(0.0888),o:Bdellovibrionales(0.0400),f:Bdellovibrionaceae(0.0140),g:Vampirovibrio(0.0060);
OTU1939	d:Bacteria(1.0000),p:Cyanobacteria/Chloroplast(0.9992),c:Chloroplast(0.9595),f:Chloroplast(0.8861),g:Cryptomonadaceae(0.6782);
OTU1940	d:Bacteria(1.0000),p:Firmicutes(0.9990),c:Clostridia(0.9115),o:Clostridiales(0.8057),f:Clostridiaceae_1(0.5804),g:Anaerosporobacter(0.3760);
OTU1942	d:Bacteria(1.0000),p:Firmicutes(0.9993),c:Clostridia(0.9449),o:Clostridiales(0.8617),f:Ruminococcaceae(0.6553),g:Clostridium_IV(0.0751);
OTU1943	d:Bacteria(1.0000),p:Actinobacteria(0.9999),c:Actinobacteria(0.9996),o:Actinomycetales(0.9996),f:Corynebacteriaceae(0.9722),g:Corynebacterium(0.9722);
OTU1944	d:Bacteria(1.0000),p:Firmicutes(0.9991),c:Clostridia(0.9522),o:Clostridiales(0.8897),f:Clostridiaceae_1(0.6179),g:Clostridium_sensu_stricto(0.3238);
OTU1945	d:Bacteria(1.0000),p:Verrucomicrobia(0.2622),c:Subdivision5(0.0888),g:Subdivision5_genera_incertae_sedis(0.0060);
OTU1947	d:Bacteria(1.0000),p:Verrucomicrobia(0.9970),c:Opitutae(0.9449),o:Opitutales(0.8477),f:Opitutaceae(0.7302),g:Opitutus(0.3760);
OTU1948	d:Bacteria(1.0000),p:Bacteroidetes(0.9938),c:Bacteroidia(0.8562),o:Bacteroidales(0.5540),f:Porphyromonadaceae(0.3872),g:Barnesiella(0.0409);
OTU1949	d:Bacteria(1.0000),p:Proteobacteria(0.9999),c:Alphaproteobacteria(0.9985),o:Rhizobiales(0.9597),f:Phyllobacteriaceae(0.8778),g:Mesorhizobium(0.6095);
OTU1950	d:Bacteria(1.0000),p:Tenericutes(0.3677),c:Mollicutes(0.1500),o:Entomoplasmatales(0.0673),f:Spiroplasmataceae(0.0218),g:Spiroplasma(0.0077);
OTU1951	d:Bacteria(1.0000),p:Firmicutes(0.9997),c:Bacilli(0.9924),o:Bacillales(0.9715),f:Paenibacillaceae_1(0.9026),g:Paenibacillus(0.7126);
OTU1953	d:Bacteria(1.0000),p:Firmicutes(0.9983),c:Clostridia(0.9943),o:Clostridiales(0.9904),f:Ruminococcaceae(0.9847),g:Clostridium_IV(0.5327);
OTU1954	d:Bacteria(1.0000),p:Firmicutes(0.9984),c:Clostridia(0.9947),o:Clostridiales(0.9947),f:Peptostreptococcaceae(0.9109),g:Clostridium_XI(0.8502);
OTU1957	d:Bacteria(1.0000),p:Verrucomicrobia(0.9093),c:Subdivision5(0.7723),g:Subdivision5_genera_incertae_sedis(0.0637);
OTU1958	d:Bacteria(1.0000),p:Proteobacteria(0.9998),c:Gammaproteobacteria(0.9935),o:Pasteurellales(0.9862),f:Pasteurellaceae(0.9847),g:Bibersteinia(0.6095);
OTU1959	d:Bacteria(1.0000),p:Firmicutes(0.9985),c:Negativicutes(0.9952),o:Selenomonadales(0.9952),f:Acidaminococcaceae(0.9878),g:Acidaminococcus(0.9189);
OTU1960	d:Bacteria(1.0000),p:Firmicutes(0.9986),c:Clostridia(0.9886),o:Clostridiales(0.9757),f:Ruminococcaceae(0.9522),g:Saccharofermentans(0.8502);
OTU1961	d:Bacteria(1.0000),p:Firmicutes(0.9899),c:Clostridia(0.4593),o:Clostridiales(0.2305),f:Lachnospiraceae(0.1097),g:Clostridium_XlVa(0.0191);
OTU1962	d:Bacteria(1.0000),p:Firmicutes(0.9988),c:Clostridia(0.9522),o:Clostridiales(0.8897),f:Lachnospiraceae(0.7302),g:Anaerostipes(0.5751);
